# Supplementary material for: Poly[[octaaqua-μ4-(benzene-1,2,4,5-tetra­carboxyl­ato)-dicobalt(II)] octa­hydrate]
Source: Acta Crystallogr Sect E Struct Rep Online. 2013 Nov 23;69(Pt 12):m680–1. doi: 10.1107/S1600536813031577 (PMC3885008; doi:10.1107/S1600536813031577)
Supplement: Supplementary file 1 [file e-69-0m680-sup1.cif]

##############################################################################
#                                                                            #
# This CIF contains the data in a paper accepted for publication in          #
# Acta Crystallographica Section E. It conforms to the requirements of       #
# Notes for Authors for Acta Crystallographica Section E, and has been       #
# peer reviewed under the auspices of the IUCr Commission on Journals.       #
#                                                                            #
# Full details of the Crystallographic Information File format               #
# are given in the paper "The Crystallographic Information File (CIF):       #
# a New Standard Archive File for Crystallography" by S. R. Hall, F. H.      #
# Allen and I. D. Brown [Acta Cryst. (1991), A47, 655-685].                  #
#                                                                            #
# The current version of the core CIF dictionary is obtainable from          #
# ftp://ftp.iucr.org/pub/cif_core.dic.                                       #
#                                                                            #
# Software is freely available for graphical display of the structure(s)     #
# in this CIF. For information consult the CIF software page                 #
# http://www.iucr.org/resources/cif/software.                                #
#                                                                            #
# This file may be used for bona fide research purposes within the           #
# scientific community so long as proper attribution is given to the journal # 
# article from which it was obtained.                                        #
#                                                                            #
##############################################################################
data_I
_audit_creation_method     SHELXL-2013
_journal_date_recd_electronic     2013-10-10
_journal_date_accepted     2013-11-19
_journal_name_full     'Acta Crystallographica, Section E'
_journal_year     2013
_journal_volume     69
_journal_issue     12
_journal_page_first     m680
_journal_page_last     m681
_journal_paper_category     QM
_journal_paper_doi     10.1107/S1600536813031577
_journal_coeditor_code     VN2077
_publ_contact_author_name     'Magatte Camara'
_publ_contact_author_address
;
Universit\'e Assane Seck de Ziguinchor
LCPM, Groupe Mat\'eriaux Inorganiques
Chimie Douce et Cristallographie
BP 523 Ziguinchor
Senegal
;
_publ_contact_author_email     'mcamara@univ-zig.sn'
_publ_contact_author_fax     '+221 33 991 68 09'
_publ_contact_author_phone     '+221 77 608 03 01'
_publ_section_title
;
Poly[[octaaqua-\m~4~-(benzene-1,2,4,5-tetracarboxylato)-dicobalt(II)]
octahydrate]
;
loop_
    _publ_author_name
    _publ_author_footnote
    _publ_author_address
    'Camara, Magatte' .
;
Universit\'e Assane Seck de Ziguinchor
LCPM, Groupe Mat\'eriaux Inorganiques
Chimie Douce et Cristallographie
BP 523 Ziguinchor
Senegal
;
    'Tine, Modou' .
;
Universit\'e Assane Seck de Ziguinchor
LCPM, Groupe Mat\'eriaux Inorganiques
Chimie Douce et Cristallographie
BP 523 Ziguinchor
Senegal
;
    'Daiguebonne, Carole' .
;
INSA, UMR 6226
Institut des Sciences Chimiques de Rennes
35708 Rennes
France
;
    'Guillou, Olivier' .
;
INSA, UMR 6226
Institut des Sciences Chimiques de Rennes
35708 Rennes
France
;
    'Roisnel, Thierry' .
;
Institut des Sciences Chimiques de Rennes
UMR CNRS 6226
Universit\'e de Rennes I
Avenue du G\'en\'eral Leclerc
35042 Rennes Cedex
France
;
_database_code_depnum_ccdc_archive     'CCDC 965872'
_chemical_name_systematic
;
Poly[[octaaqua-\m~4~-(benzene-1,2,4,5-tetracarboxylato)-dicobalt(II)]
octahydrate]
;
_chemical_name_common     ?
_chemical_formula_moiety     'C10 H34 Co2 O24'
_chemical_formula_sum     'C10 H34 Co2 O24'
_chemical_formula_iupac     '[Co2 (C10 H2 O8) (H2 O)8], 8H2 O'
_chemical_formula_weight     656.22
_chemical_melting_point     ?
_shelx_space_group_comment
;
The symmetry employed for this shelxl refinement is uniquely defined
by the following loop, which should always be used as a source of
symmetry information in preference to the above space-group names.
They are only intended as comments.
;
_space_group_crystal_system     triclinic
_space_group_name_H-M_alt     'P -1'
_space_group_name_Hall     '-P 1'
loop_
    _space_group_symop_operation_xyz
    'x, y, z'
    '-x, -y, -z'
_cell_length_a     5.43710(10)
_cell_length_b     9.8496(3)
_cell_length_c     10.2564(3)
_cell_angle_alpha     96.4450(10)
_cell_angle_beta     91.2320(10)
_cell_angle_gamma     91.3280(10)
_cell_volume     545.48(3)
_cell_formula_units_Z     1
_cell_measurement_reflns_used     ?
_cell_measurement_theta_min     ?
_cell_measurement_theta_max     ?
_cell_measurement_temperature     298(2)
_cell_special_details     ?
_exptl_crystal_description     prism
_exptl_crystal_colour     'very light pink'
_exptl_crystal_size_max     0.100
_exptl_crystal_size_mid     0.090
_exptl_crystal_size_min     0.060
_exptl_crystal_density_diffrn     1.998
_exptl_crystal_density_meas     ?
_exptl_crystal_density_method     ?
_exptl_crystal_F_000     340
_exptl_absorpt_coefficient_mu     1.638
_exptl_absorpt_correction_type     none
_exptl_absorpt_process_details     ?
_shelx_estimated_absorpt_T_min     0.853
_shelx_estimated_absorpt_T_max     0.908
_exptl_absorpt_correction_T_min     ?
_exptl_absorpt_correction_T_max     ?
_exptl_special_details     ?
_diffrn_ambient_temperature     298(2)
_diffrn_radiation_type     MoK\a
_diffrn_radiation_wavelength     0.71073
_diffrn_radiation_monochromator     Graphite
_diffrn_measurement_device_type     'Bruker APEXII'
_diffrn_measurement_method     'CCD rotation images, thin slices scans'
_diffrn_detector_area_resol_mean     ?
_diffrn_reflns_number     8487
_diffrn_reflns_av_R_equivalents     0.0245
_diffrn_reflns_theta_min     1.999
_diffrn_reflns_theta_max     27.474
_diffrn_reflns_theta_full     25.242
_diffrn_measured_fraction_theta_max     0.986
_diffrn_measured_fraction_theta_full     0.995
_diffrn_reflns_limit_h_min     -6
_diffrn_reflns_limit_h_max     7
_diffrn_reflns_limit_k_min     -12
_diffrn_reflns_limit_k_max     12
_diffrn_reflns_limit_l_min     -13
_diffrn_reflns_limit_l_max     13
_refine_special_details     ?
_reflns_number_total     2456
_reflns_number_gt     2092
_reflns_threshold_expression     I>2\s(I)
_refine_ls_structure_factor_coef     Fsqd
_refine_ls_matrix_type     full
_refine_ls_R_factor_all     0.0567
_refine_ls_R_factor_gt     0.0480
_refine_ls_wR_factor_gt     0.1420
_refine_ls_wR_factor_ref     0.1529
_refine_ls_goodness_of_fit_ref     0.967
_refine_ls_restrained_S_all     0.967
_refine_ls_number_reflns     2456
_refine_ls_number_parameters     166
_refine_ls_number_restraints     0
_refine_ls_hydrogen_treatment     constr
_refine_ls_weighting_scheme     calc
_refine_ls_weighting_details
              'w=1/[\s^2^(Fo^2^)+(0.0911P)^2^+2.3818P] where P=(Fo^2^+2Fc^2^)/3'
_atom_sites_solution_hydrogens     difmap
_atom_sites_solution_primary     ?
_atom_sites_solution_secondary     ?
_refine_ls_shift/su_max     0.000
_refine_ls_shift/su_mean     0.000
_refine_diff_density_max     0.596
_refine_diff_density_min     -0.808
_refine_ls_extinction_method     none
_refine_ls_extinction_coef     .
loop_
    _atom_type_symbol
    _atom_type_description
    _atom_type_scat_dispersion_real
    _atom_type_scat_dispersion_imag
    _atom_type_scat_source
    'C' 'C' 0.0033 0.0016
                         'International Tables Vol C Tables 4.2.6.8 and 6.1.1.4'
    'H' 'H' 0.0000 0.0000
                         'International Tables Vol C Tables 4.2.6.8 and 6.1.1.4'
    'Co' 'Co' 0.3494 0.9721
                         'International Tables Vol C Tables 4.2.6.8 and 6.1.1.4'
    'O' 'O' 0.0106 0.0060
                         'International Tables Vol C Tables 4.2.6.8 and 6.1.1.4'
_computing_data_collection     'APEX2 (Bruker, 2007)'
_computing_cell_refinement     'SAINT (Bruker, 2007)'
_computing_data_reduction     'SAINT (Bruker, 2007)'
_computing_structure_solution     'SHELXS97 (Sheldrick, 2008)'
_computing_structure_refinement     'SHELXL2013 (Sheldrick, 2008)'
_computing_molecular_graphics     'DIAMOND (Brandenburg, 1999)'
_computing_publication_material     'publCIF (Westrip, 2010)'
loop_
    _atom_site_type_symbol
    _atom_site_label
    _atom_site_fract_x
    _atom_site_fract_y
    _atom_site_fract_z
    _atom_site_U_iso_or_equiv
    _atom_site_adp_type
    _atom_site_calc_flag
    _atom_site_occupancy
    _atom_site_disorder_assembly
    _atom_site_disorder_group
    H H1 0.0869 0.1434 0.3071 0.050 Uiso d 1 . .
    H H13 0.0780 -0.2852 -0.0807 0.050 Uiso d 1 . .
    H H4 0.2169 -0.2460 0.0208 0.050 Uiso d 1 . .
    H H5 0.4549 0.1226 0.5668 0.050 Uiso d 1 . .
    H H6 -0.4194 -0.4465 0.1454 0.050 Uiso d 1 . .
    H H7 0.2609 0.1784 0.6194 0.050 Uiso d 1 . .
    H H9 -0.1925 -0.3972 0.2127 0.050 Uiso d 1 . .
    H H10 0.1381 0.0269 0.2641 0.050 Uiso d 1 . .
    Co Co1 0.0000 0.0000 0.5000 0.0165(2) Uani d 1 . .
    Co Co2 0.0000 -0.5000 0.0000 0.0180(2) Uani d 1 . .
    O O22 -0.0419(5) -0.3362(3) 0.3694(3) 0.0246(6) Uani d 1 . .
    O O12 0.2439(5) -0.5016(3) 0.1641(3) 0.0212(6) Uani d 1 . .
    O O23 0.2189(5) -0.1729(3) 0.4617(3) 0.0224(6) Uani d 1 . .
    O O11 0.0733(6) -0.6758(3) 0.2541(3) 0.0352(8) Uani d 1 . .
    O O1 0.3013(5) 0.1098(3) 0.5906(3) 0.0308(7) Uani d 1 . .
    O O2 -0.2644(6) -0.4222(4) 0.1330(3) 0.0399(8) Uani d 1 . .
    C C1 0.3561(6) -0.5310(4) 0.3841(3) 0.0159(7) Uani d 1 . .
    O O3 0.0735(7) 0.0657(3) 0.3177(3) 0.0381(8) Uani d 1 . .
    C C3 0.5172(7) -0.6259(4) 0.4275(3) 0.0170(7) Uani d 1 . .
    H H3 0.5283 -0.7109 0.3786 0.020 Uiso calc 1 . .
    C C2 0.3387(6) -0.4025(3) 0.4587(3) 0.0150(7) Uani d 1 . .
    C C22 0.1578(6) -0.2968(4) 0.4251(3) 0.0158(7) Uani d 1 . .
    C C11 0.2111(7) -0.5719(4) 0.2586(3) 0.0180(7) Uani d 1 . .
    O O4 0.1143(9) -0.3016(4) -0.0152(4) 0.0596(13) Uani d 1 . .
    O O14 0.2936(16) -0.0732(8) 0.1144(8) 0.121(3) Uani d 1 . .
    O O16 0.5551(16) -0.1850(8) 0.0171(9) 0.121(3) Uani d 1 . .
    O O15 -0.4581(14) 0.0456(9) 0.1989(8) 0.116(2) Uani d 1 . .
    O O17 0.8066(16) -0.0714(9) 0.1011(8) 0.124(3) Uani d 1 . .
loop_
    _atom_site_aniso_label
    _atom_site_aniso_U_11
    _atom_site_aniso_U_22
    _atom_site_aniso_U_33
    _atom_site_aniso_U_12
    _atom_site_aniso_U_13
    _atom_site_aniso_U_23
    Co1 0.0162(4) 0.0120(3) 0.0218(4) 0.0031(2) -0.0002(3) 0.0034(3)
    Co2 0.0196(4) 0.0198(4) 0.0146(3) -0.0009(3) -0.0048(2) 0.0036(3)
    O22 0.0202(13) 0.0222(13) 0.0296(14) 0.0064(10) -0.0078(11) -0.0047(11)
    O12 0.0217(13) 0.0263(14) 0.0160(12) -0.0007(11) -0.0063(10) 0.0054(10)
    O23 0.0186(13) 0.0124(12) 0.0362(15) 0.0043(10) -0.0029(11) 0.0023(11)
    O11 0.051(2) 0.0243(15) 0.0307(16) -0.0129(14) -0.0227(14) 0.0108(12)
    O1 0.0192(14) 0.0204(14) 0.0511(19) 0.0020(11) -0.0027(12) -0.0030(13)
    O2 0.0224(15) 0.073(3) 0.0221(15) 0.0016(15) -0.0025(11) -0.0034(15)
    C1 0.0176(16) 0.0160(16) 0.0140(15) 0.0013(13) -0.0038(12) 0.0022(13)
    O3 0.064(2) 0.0211(15) 0.0307(16) 0.0035(14) 0.0150(15) 0.0072(12)
    C3 0.0207(17) 0.0121(15) 0.0175(16) 0.0027(13) -0.0029(13) -0.0011(12)
    C2 0.0161(16) 0.0131(15) 0.0161(16) 0.0032(12) -0.0009(12) 0.0027(12)
    C22 0.0155(16) 0.0162(16) 0.0157(16) 0.0032(13) 0.0000(12) 0.0014(13)
    C11 0.0217(17) 0.0147(16) 0.0173(17) 0.0063(13) -0.0062(13) 0.0003(13)
    O4 0.099(3) 0.045(2) 0.0354(19) -0.040(2) -0.038(2) 0.0205(16)
    O14 0.141(7) 0.106(6) 0.112(6) -0.001(5) 0.012(5) -0.009(4)
    O16 0.127(6) 0.106(5) 0.131(6) -0.003(5) -0.023(5) 0.025(5)
    O15 0.105(5) 0.146(7) 0.101(5) 0.022(5) -0.002(4) 0.022(5)
    O17 0.142(7) 0.127(6) 0.101(5) 0.020(5) -0.017(5) 0.004(5)
_geom_special_details
;
All e.s.d.'s (except the e.s.d. in the dihedral angle between two l.s. planes)
are estimated using the full covariance matrix. The cell e.s.d.'s are taken
into account individually in the estimation of e.s.d.'s in distances, angles
and torsion angles; correlations between e.s.d.'s in cell parameters are only
used when they are defined by crystal symmetry. An approximate (isotropic)
treatment of cell e.s.d.'s is used for estimating e.s.d.'s involving l.s.
planes.
;
loop_
    _geom_bond_atom_site_label_1
    _geom_bond_atom_site_label_2
    _geom_bond_site_symmetry_2
    _geom_bond_distance
    _geom_bond_publ_flag
    Co1 O1 . 2.084(3) yes
    Co1 O1 2_556 2.084(3) ?
    Co1 O3 . 2.089(3) yes
    Co1 O3 2_556 2.089(3) ?
    Co1 O23 . 2.106(2) yes
    Co1 O23 2_556 2.106(2) ?
    Co2 O2 . 2.101(3) yes
    Co2 O4 . 2.060(3) yes
    Co2 O4 2_545 2.061(3) ?
    Co2 O2 2_545 2.101(3) ?
    Co2 O12 2_545 2.122(2) ?
    Co2 O12 . 2.122(2) yes
    O22 C22 . 1.249(4) ?
    O12 C11 . 1.266(5) ?
    O23 C22 . 1.270(4) ?
    O11 C11 . 1.250(5) ?
    C1 C3 . 1.398(5) ?
    C1 C2 . 1.410(5) ?
    C1 C11 . 1.505(5) ?
    C3 C2 2_646 1.390(5) ?
    C2 C3 2_646 1.390(5) ?
    C2 C22 . 1.511(5) ?
loop_
    _geom_angle_atom_site_label_1
    _geom_angle_atom_site_label_2
    _geom_angle_atom_site_label_3
    _geom_angle_site_symmetry_1
    _geom_angle_site_symmetry_3
    _geom_angle
    _geom_angle_publ_flag
    O1 Co1 O1 . 2_556 180.0 ?
    O1 Co1 O3 . . 92.62(14) ?
    O1 Co1 O3 2_556 . 87.38(14) ?
    O1 Co1 O3 . 2_556 87.38(14) ?
    O1 Co1 O3 2_556 2_556 92.62(14) ?
    O3 Co1 O3 . 2_556 180.0 ?
    O1 Co1 O23 . . 90.10(11) ?
    O1 Co1 O23 2_556 . 89.90(11) ?
    O3 Co1 O23 . . 92.24(12) ?
    O3 Co1 O23 2_556 . 87.76(12) ?
    O1 Co1 O23 . 2_556 89.90(11) ?
    O1 Co1 O23 2_556 2_556 90.10(11) ?
    O3 Co1 O23 . 2_556 87.76(12) ?
    O3 Co1 O23 2_556 2_556 92.24(12) ?
    O23 Co1 O23 . 2_556 180.0 ?
    O4 Co2 O4 . 2_545 180.0 ?
    O4 Co2 O2 . 2_545 91.81(19) ?
    O4 Co2 O2 2_545 2_545 88.19(19) ?
    O4 Co2 O2 . . 88.19(19) ?
    O4 Co2 O2 2_545 . 91.81(19) ?
    O2 Co2 O2 2_545 . 180.0 ?
    O4 Co2 O12 . 2_545 91.09(12) ?
    O4 Co2 O12 2_545 2_545 88.91(12) ?
    O2 Co2 O12 2_545 2_545 87.12(11) ?
    O2 Co2 O12 . 2_545 92.88(11) ?
    O4 Co2 O12 . . 88.91(12) ?
    O4 Co2 O12 2_545 . 91.09(12) ?
    O2 Co2 O12 2_545 . 92.88(11) ?
    O2 Co2 O12 . . 87.12(11) ?
    O12 Co2 O12 2_545 . 180.0 ?
    C11 O12 Co2 . . 124.9(2) ?
    C22 O23 Co1 . . 130.4(2) ?
    C3 C1 C2 . . 118.8(3) ?
    C3 C1 C11 . . 117.7(3) ?
    C2 C1 C11 . . 123.5(3) ?
    C2 C3 C1 2_646 . 122.2(3) ?
    C3 C2 C1 2_646 . 119.0(3) ?
    C3 C2 C22 2_646 . 118.1(3) ?
    C1 C2 C22 . . 122.8(3) ?
    O22 C22 O23 . . 124.9(3) ?
    O22 C22 C2 . . 118.8(3) ?
    O23 C22 C2 . . 116.2(3) ?
    O11 C11 O12 . . 124.9(3) ?
    O11 C11 C1 . . 117.4(3) ?
    O12 C11 C1 . . 117.7(3) ?
loop_
    _geom_hbond_atom_site_label_D
    _geom_hbond_atom_site_label_H
    _geom_hbond_atom_site_label_A
    _geom_hbond_site_symmetry_A
    _geom_hbond_distance_DH
    _geom_hbond_distance_HA
    _geom_hbond_distance_DA
    _geom_hbond_angle_DHA
    O3 H1 O11 1_565 0.79 1.92 2.698(4) 169
    O4 H4 O14 . 0.82 1.89 2.636(9) 150
    O4 H4 O16 . 0.82 1.92 2.632(10) 143
    O1 H5 O23 2_656 0.89 1.87 2.746(4) 171
    O2 H6 O12 1_455 0.89 1.92 2.803(4) 177
    O1 H7 O22 2_556 0.75 1.97 2.664(4) 154
    O2 H9 O22 . 0.90 1.82 2.725(4) 176
    O3 H10 O14 . 0.73 1.95 2.682(9) 176
    O3 H10 O15 1_655 0.73 2.32 2.848(9) 130
    O4 H13 O11 2_545 0.73 1.94 2.618(5) 154
_shelx_hkl_checksum     82287
_shelx_hkl_file
;
  -1   0   0 5239.64  147.34   3
  -1   0   0 5355.63  132.07   4
  -1   0   0 5317.56  135.96   1
  -1   0   0 5428.99  137.07   1
   1   0   0 5171.75  145.65   3
   1   0   0 5500.83  130.84   4
   1   0   0 5284.60  137.20   1
   1   0   0 5442.50  137.59   1
   1   0   0 5315.52  130.91   4
  -2   0   0  290.23   10.16   2
  -2   0   0  317.93    9.69   1
  -2   0   0  290.52    9.45   1
  -2   0   0  307.21    9.24   4
   2   0   0  319.95    9.83   1
   2   0   0  310.47   11.63   3
   2   0   0  297.15    9.78   1
  -3   0   0 1188.93   37.84   3
  -3   0   0 1210.06   35.47   2
  -3   0   0 1280.87   32.62   4
   3   0   0 1277.25   37.91   3
   3   0   0 1245.73   34.02   1
   3   0   0 1226.13   33.98   1
  -4   0   0 1909.62   54.37   2
  -4   0   0 1865.70   57.78   3
   4   0   0 1880.96   51.96   1
   4   0   0 1995.81   52.08   1
  -5   0   0  287.59   13.41   2
  -5   0   0  301.74   16.77   3
   5   0   0  283.44   12.22   1
   5   0   0  289.84   12.37   1
   6   0   0  240.19   12.07   1
   6   0   0  249.98   11.98   1
   7   0   0   55.68    7.12   1
   7   0   0   39.22    6.34   1
   7  -1   0   30.57    5.38   1
   7  -1   0   30.11    5.09   1
   6  -1   0    0.42    3.15   1
   6  -1   0    2.20    3.26   1
  -6   1   0    2.52    6.39   3
   5  -1   0   48.61    5.04   1
   5  -1   0   48.16    5.05   1
  -5   1   0   38.41    7.60   3
  -5   1   0   46.89    6.98   2
   4  -1   0  130.37    6.65   1
   4  -1   0  128.12    6.79   1
  -4   1   0  120.00    9.61   3
  -4   1   0  130.87    6.64   4
  -4   1   0  140.92    8.97   2
   3  -1   0   12.49    2.36   1
   3  -1   0   15.74    2.46   1
  -3   1   0   13.39    3.45   2
  -3   1   0   16.53    2.29   4
  -3   1   0   10.72    3.59   3
   2  -1   0   88.05    3.50   1
   2  -1   0   81.43    3.55   1
  -2   1   0   78.39    5.54   3
  -2   1   0   86.79    3.13   1
  -2   1   0   76.92    5.20   2
  -2   1   0   84.66    3.03   1
   0  -1   0   -7.59    0.28   1
   0  -1   0   -7.82    0.29   1
   0  -1   0   -7.94    0.28   4
   0   1   0   -7.78    0.28   1
   0   1   0   -8.30    0.25   4
   0   1   0   -8.24    0.22   1
  -1  -1   0    5.65    1.69   1
  -1  -1   0    8.02    1.95   4
  -1  -1   0    8.49    1.89   1
   1   1   0    7.77    1.88   1
   1   1   0    4.98    1.75   1
   1   1   0    6.43    2.16   3
   1   1   0    4.86    1.93   4
  -2  -1   0  230.53    7.54   2
  -2  -1   0  235.03    8.80   1
  -2  -1   0  235.88    8.59   1
  -2  -1   0  246.77    8.48   4
   2   1   0  239.91    8.88   1
   2   1   0  229.17    7.88   4
   2   1   0  227.23    8.07   4
   2   1   0  238.07    8.85   1
   2   1   0  228.20    9.55   3
  -3  -1   0  133.96    6.95   4
  -3  -1   0  143.98    6.31   2
  -3  -1   0  141.92    6.98   1
  -3  -1   0  127.63    8.63   3
   3   1   0  134.24    5.75   4
   3   1   0  142.54    8.28   3
   3   1   0  130.57    7.13   1
   3   1   0  131.11    7.19   1
   3   1   0  136.44    5.62   4
   4   1   0  303.67   13.04   1
   4   1   0  340.04   13.28   1
   4   1   0  319.18   15.13   3
   5   1   0  133.64    8.91   1
   5   1   0  129.59    8.88   1
   6   1   0    2.73    4.05   1
   6   1   0    3.61    4.11   1
   7   1   0   28.08    6.72   1
   7   1   0   20.59    5.95   1
   6  -2   0   18.45    3.53   1
   6  -2   0   17.99    3.52   1
  -6   2   0   18.63    7.37   2
  -6   2   0    8.97    6.76   3
   5  -2   0   81.55    5.15   1
   5  -2   0   68.72    4.88   1
  -5   2   0   86.06    9.13   2
  -5   2   0   86.12    9.91   3
   4  -2   0 1248.17   33.04   1
   4  -2   0 1233.98   32.97   1
  -4   2   0 1185.76   40.05   3
  -4   2   0 1210.06   38.62   2
  -4   2   0 1264.42   31.78   4
   3  -2   0 3143.47   76.69   1
   3  -2   0 3063.84   76.64   1
  -3   2   0 2910.35   83.70   2
  -3   2   0 3018.06   84.96   3
   1  -2   0  382.69   10.32   1
   1  -2   0  365.65   10.34   1
  -1   2   0  374.97   10.00   1
  -1   2   0  385.14   10.02   1
   0  -2   0 5638.76  138.76   1
   0  -2   0 5326.76  135.04   4
   0  -2   0 5174.78  136.97   1
   0   2   0 5323.05  134.10   4
   0   2   0 5206.02  137.33   1
   0   2   0 5438.85  139.54   1
  -1  -2   0  559.52   16.18   4
  -1  -2   0  574.06   16.94   1
   1   2   0  564.96   16.18   4
   1   2   0  570.86   16.88   1
   1   2   0  556.32   15.48   2
  -2  -2   0  567.32   18.42   1
  -2  -2   0  629.79   18.06   4
  -2  -2   0  581.46   18.22   1
   2   2   0  593.86   17.51   4
   2   2   0  604.37   18.68   1
   2   2   0  597.36   19.40   3
   2   2   0  608.76   18.74   1
  -3  -2   0 1206.58   35.40   1
  -3  -2   0 1252.29   34.39   4
   3   2   0 1264.01   35.81   1
   3   2   0 1232.16   33.26   4
   3   2   0 1235.46   35.75   1
   3   2   0 1203.17   33.45   4
   3   2   0 1260.18   37.85   3
   4   2   0 1025.46   28.54   4
   4   2   0 1045.21   34.62   3
   4   2   0 1052.81   28.74   4
   4   2   0 1078.17   32.47   1
   4   2   0 1046.56   32.41   1
   5   2   0  821.77   28.15   1
   5   2   0  853.19   28.26   1
   6   2   0  508.67   20.88   1
   6   2   0  512.10   20.93   1
  -6   3   0   29.40    8.45   3
  -6   3   0   48.72    9.20   2
   5  -3   0    5.41    1.67   1
  -5   3   0    3.04    4.60   3
  -5   3   0    5.05    5.09   2
  -4   3   0   11.38    5.13   3
  -4   3   0   11.04    5.00   2
  -3   3   0   93.23    7.34   2
  -3   3   0   91.37    7.41   3
  -2   3   0 4084.92  111.03   2
   1  -3   0 5758.76  145.98   1
   1  -3   0 5733.65  146.55   1
  -1   3   0 5632.22  147.52   1
  -1   3   0 5578.36  146.53   1
  -1   3   0 5935.56  141.63   4
   0  -3   0  183.97    6.94   4
   0  -3   0  171.32    7.22   1
   0  -3   0  186.84    7.44   1
   0   3   0  187.52    7.47   1
   0   3   0  198.20    7.63   1
   0   3   0  188.88    7.10   4
  -1  -3   0    8.66    2.74   4
  -1  -3   0    8.93    2.53   1
  -1  -3   0    9.32    2.73   1
   1   3   0    9.75    1.93   2
   1   3   0    7.53    2.44   1
   1   3   0   12.72    3.03   4
   1   3   0   10.20    2.65   1
  -2  -3   0  449.32   15.10   4
  -2  -3   0  445.82   15.53   1
  -2  -3   0  442.40   15.64   1
   2   3   0  451.28   14.96   4
   2   3   0  442.83   15.73   1
  -3  -3   0   19.94    4.48   1
   3   3   0   25.40    4.77   3
   3   3   0   21.98    4.12   4
   3   3   0   23.66    4.67   1
   3   3   0   24.91    4.68   1
   3   3   0   32.97    5.16   4
  -4  -3   0   95.99    8.52   1
   4   3   0   79.69    7.06   4
   4   3   0   87.87    6.99   4
   4   3   0   89.64    8.52   1
   4   3   0   85.29    8.25   1
   5   3   0   62.22    5.51   4
   5   3   0   64.08    7.79   1
   5   3   0   48.90    7.10   1
   6   3   0    5.27    5.11   1
  -6   4   0  272.99   18.25   3
  -6   4   0  317.92   18.38   2
  -5   4   0  838.37   31.18   2
  -5   4   0  764.30   31.16   3
  -4   4   0  883.68   31.29   2
  -4   4   0  862.26   31.54   3
  -3   4   0  938.91   31.51   2
   2  -4   0 2206.71   57.85   1
   2  -4   0 2332.28   57.85   1
   1  -4   0 1482.04   39.25   1
   1  -4   0 1464.24   39.30   1
  -1   4   0 1497.44   37.73   4
  -1   4   0 1458.05   38.80   1
   0  -4   0  423.68   14.10   1
   0  -4   0  424.34   13.97   1
   0  -4   0  431.89   13.20   4
   0   4   0  420.85   13.85   1
   0   4   0  433.03   13.67   4
   0   4   0  427.83   13.97   1
  -1  -4   0 2531.52   65.53   1
  -1  -4   0 2405.70   65.16   1
  -1  -4   0 2537.28   63.18   4
   1   4   0 2530.23   63.38   4
   1   4   0 2419.66   65.24   1
   1   4   0 2357.53   65.98   2
   1   4   0 2371.31   65.17   1
  -2  -4   0  380.45   14.63   1
  -2  -4   0  378.50   14.56   1
  -2  -4   0  369.18   14.08   4
   2   4   0  385.04   14.67   1
   2   4   0  379.32   14.56   1
   2   4   0  356.76   13.67   4
  -3  -4   0  265.50   13.08   1
   3   4   0  302.05   13.62   1
   3   4   0  271.81   12.10   4
   3   4   0  264.52   12.93   1
   3   4   0  292.93   13.36   3
  -4  -4   0   43.91    6.58   1
   4   4   0   59.68    7.23   4
   4   4   0   47.64    6.78   1
   4   4   0   56.52    6.67   4
   4   4   0   55.37    7.38   1
   5   4   0  349.61   16.84   1
   5   4   0  362.50   14.19   4
   6   4   0   44.29    4.83   4
   6   4   0   39.07    7.95   1
  -6   5   0   19.96    7.31   3
  -5   5   0    8.81    5.15   3
  -5   5   0   13.52    6.38   2
  -4   5   0    1.91    4.95   2
  -4   5   0   -4.69    3.35   3
  -3   5   0  252.86   13.63   2
   2  -5   0   22.40    2.94   1
   2  -5   0   26.49    2.99   1
  -2   5   0   14.63    4.51   2
  -2   5   0   25.01    2.69   4
   1  -5   0   96.33    5.77   1
   1  -5   0   89.89    3.47   4
   1  -5   0   92.46    3.47   4
   1  -5   0   92.47    5.70   1
  -1   5   0   93.23    5.39   4
  -1   5   0   88.68    5.09   1
  -1   5   0   93.58    7.30   2
   0  -5   0  665.18   20.05   1
   0  -5   0  591.26   19.80   1
   0  -5   0  607.44   18.46   4
   0   5   0  621.11   19.53   1
   0   5   0  611.41   20.83   2
   0   5   0  651.79   19.32   4
   0   5   0  615.15   19.66   1
  -1  -5   0 1449.80   41.64   1
  -1  -5   0 1467.56   39.79   4
   1   5   0 1388.61   41.12   1
   1   5   0 1567.24   41.77   1
   1   5   0 1395.08   41.11   2
   1   5   0 1435.81   40.03   4
  -2  -5   0   -2.45    2.76   1
  -2  -5   0   -1.81    3.22   4
  -2  -5   0   -0.20    3.22   1
   2   5   0    7.10    3.76   1
   2   5   0    0.17    3.78   4
   2   5   0    0.64    2.59   2
   2   5   0    2.38    3.49   1
  -3  -5   0   42.14    6.27   1
  -3  -5   0   36.68    6.35   1
   3   5   0   49.92    6.63   4
   3   5   0   35.44    6.29   1
   4   5   0  204.74   12.41   1
   4   5   0  176.33   11.54   1
   4   5   0  174.82   10.47   4
   4   5   0  188.40   11.97   4
   5   5   0   34.77    6.11   4
   5   5   0   34.25    7.27   1
   6   5   0   -2.38    5.38   1
   6   5   0    1.28    4.40   4
  -5   6   0  403.42   21.11   3
  -4   6   0  441.70   20.19   3
  -4   6   0  393.03   19.99   2
   3  -6   0  797.80   21.71   1
   3  -6   0  790.09   21.75   1
  -3   6   0  752.17   29.13   2
  -3   6   0  788.24   21.09   4
   2  -6   0 3308.70   85.84   1
   2  -6   0 3398.04   86.07   1
  -2   6   0 3344.16   82.96   4
  -2   6   0 3231.68   94.14   2
   1  -6   0 1230.68   32.07   4
   1  -6   0 1266.59   32.05   4
   1  -6   0 1272.96   35.96   1
   1  -6   0 1275.44   36.21   1
  -1   6   0 1305.20   34.79   4
  -1   6   0 1259.68   39.81   2
   0  -6   0 1676.57   47.18   1
   0  -6   0 1644.02   44.23   4
   0  -6   0 1692.24   46.86   1
   0   6   0 1626.20   48.94   2
   0   6   0 1671.85   45.30   4
   0   6   0 1709.52   46.62   1
  -1  -6   0 2911.93   72.46   4
  -1  -6   0 2775.63   75.64   1
   1   6   0 2700.02   72.79   4
   1   6   0 2700.78   74.92   1
   1   6   0 2729.09   76.58   2
   1   6   0 2824.99   75.26   1
  -2  -6   0  369.11   16.04   1
  -2  -6   0  383.31   15.97   1
  -2  -6   0  379.40   15.73   4
   2   6   0  341.92   15.05   4
   2   6   0  365.41   15.70   1
   2   6   0  350.20   13.13   2
   2   6   0  371.77   15.99   1
  -3  -6   0  157.99   10.79   1
  -3  -6   0  159.99   11.83   1
   3   6   0  163.08   11.13   1
   3   6   0  160.26   10.92   1
   3   6   0  148.33   10.24   4
   4   6   0  702.46   26.34   1
   4   6   0  653.30   23.88   4
   5   6   0  431.57   20.61   1
   5   6   0  433.45   18.20   4
   6   6   0   67.86    8.11   4
   6   6   0   87.92   11.20   1
  -5   7   0   17.23    6.32   3
  -4   7   0    7.87    4.95   3
  -4   7   0   20.15    6.70   2
   3  -7   0  166.91    7.42   1
   3  -7   0  161.85    7.29   1
  -3   7   0  161.36    7.30   4
  -3   7   0  182.29   12.74   2
   2  -7   0  111.67    7.19   1
   2  -7   0  113.95    7.38   1
  -2   7   0  116.89    6.81   4
  -2   7   0  128.26   11.52   2
   1  -7   0   13.28    2.57   4
   1  -7   0   11.83    3.90   1
   1  -7   0   14.32    2.39   4
   1  -7   0   13.13    3.97   1
  -1   7   0   12.13    3.90   4
  -1   7   0    9.03    4.69   2
   0  -7   0   19.40    4.45   1
   0  -7   0   17.18    4.72   1
   0  -7   0   19.36    4.06   4
   0   7   0   16.60    4.57   4
   0   7   0   23.41    5.49   2
   0   7   0   16.70    4.28   1
  -1  -7   0   30.56    5.04   1
  -1  -7   0   37.10    5.73   4
  -1  -7   0   25.57    5.59   1
   1   7   0   26.98    5.19   1
   1   7   0   26.13    5.88   4
   1   7   0   23.51    5.31   2
  -2  -7   0   24.55    5.69   4
  -2  -7   0   20.68    5.21   1
  -2  -7   0   22.96    5.96   1
   2   7   0   12.55    5.24   1
   2   7   0   20.81    5.97   4
   2   7   0   29.38    5.67   1
   2   7   0   29.56    5.19   2
  -3  -7   0  267.45   14.40   1
   3   7   0  277.28   14.56   1
   3   7   0  249.59   13.95   4
   4   7   0  116.63   10.70   4
   4   7   0  135.09   11.10   1
   5   7   0   -1.17    5.20   1
   5   7   0    1.15    5.22   4
  -5   8   0   96.94   12.03   3
   3  -8   0  382.12   13.60   1
   3  -8   0  391.97   13.51   1
  -3   8   0  362.88   19.74   2
   2  -8   0  522.89   17.93   1
   2  -8   0  484.99   17.78   1
  -2   8   0  498.33   17.28   4
  -2   8   0  517.94   22.85   2
   1  -8   0   24.45    3.07   4
   1  -8   0   24.85    5.27   1
   1  -8   0   22.42    2.89   4
   1  -8   0   24.06    5.10   1
  -1   8   0   17.22    4.69   4
  -1   8   0   20.90    6.22   2
   0  -8   0   62.46    6.20   4
   0  -8   0   48.88    6.63   1
   0  -8   0   63.73    7.50   1
   0   8   0   51.79    7.72   2
   0   8   0   65.87    7.03   1
   0   8   0   58.95    7.03   4
  -1  -8   0  520.84   19.21   4
  -1  -8   0  495.92   20.29   1
  -1  -8   0  505.62   20.88   1
   1   8   0  542.66   20.77   1
   1   8   0  504.43   20.32   2
   1   8   0  484.60   19.75   4
  -2  -8   0  440.12   19.61   1
   2   8   0  458.93   17.75   2
   2   8   0  458.17   19.57   1
   2   8   0  469.68   19.61   4
   3   8   0  841.79   30.26   4
   3   8   0  904.63   32.06   1
   4   8   0  602.21   24.12   4
   5   8   0   77.21    9.95   4
   4  -9   0   15.44    2.53   1
   3  -9   0  121.02    7.80   1
   3  -9   0  130.62    7.81   1
   2  -9   0   14.42    4.37   1
   2  -9   0    6.44    4.03   1
  -2   9   0   11.71    6.08   2
  -2   9   0   10.76    4.14   4
   1  -9   0   85.52    8.36   1
   1  -9   0   81.09    4.49   4
   1  -9   0   92.88    4.64   4
   1  -9   0   92.96    8.74   1
  -1   9   0   86.38   10.04   2
  -1   9   0  102.75    8.18   4
   0  -9   0   36.98    6.13   1
   0  -9   0   30.31    6.44   1
   0   9   0   36.23    6.67   4
   0   9   0   33.30    6.89   2
  -1  -9   0    4.42    4.87   1
   1   9   0    4.25    4.90   2
   1   9   0    4.97    4.82   4
  -2  -9   0   38.60    7.36   1
   2   9   0   42.26    8.21   4
   2   9   0   36.41    6.91   2
   3   9   0   48.70    8.71   4
   4   9   0   11.68    6.31   4
   4 -10   0  116.94    6.18   1
   4 -10   0  116.00    6.31   1
   3 -10   0  129.24    8.55   1
   3 -10   0  112.12    8.11   1
   2 -10   0  191.42   11.45   1
   2 -10   0  207.16   11.63   1
   1 -10   0  570.72   22.17   1
   1 -10   0  559.59   22.32   1
  -1  10   0  581.74   21.55   4
  -1  10   0  542.01   25.33   2
   0 -10   0  638.98   25.43   1
   0  10   0  679.66   27.36   2
   0  10   0  639.96   24.31   4
  -1 -10   0   89.54   10.33   1
   1  10   0  105.26   10.47   4
   1  10   0  103.81   10.76   2
  -2 -10   0   31.73    7.55   1
   2  10   0   32.03    7.46   4
   3  10   0  316.37   17.56   4
   4  10   0  141.81   14.09   4
   3 -11   0   52.77    6.81   1
   3 -11   0   55.82    6.89   1
   2 -11   0   39.92    7.05   1
   2 -11   0   51.82    7.36   1
   1 -11   0   19.42    6.12   1
   0 -11   0    7.72    5.68   1
   0  11   0    2.88    5.14   4
   0  11   0    4.99    6.38   2
  -1 -11   0   -2.43    5.09   1
   1  11   0    1.99    5.83   4
   2  11   0  125.84   12.44   4
   3  11   0   28.09    8.36   4
   2 -12   0   33.44    7.00   1
   1 -12   0  482.80   21.92   1
   0 -12   0  349.02   19.01   1
   0 -12   0  361.93   14.85   4
   0  12   0  348.79   18.47   4
  -1 -12   0  282.04   17.78   1
   1  12   0  273.09   16.70   4
   2  12   0  117.48   13.22   4
   2  12  -1   33.67    8.31   4
   1  12  -1   21.27    7.34   4
  -1 -12   1   16.43    7.35   1
   0  12  -1   22.07    7.33   4
   0 -12   1   13.68    6.48   1
   0 -12   1   11.13    4.70   4
   1 -12   1  141.38   11.68   1
   2 -12   1   21.85    6.28   1
   3  11  -1  117.61   13.34   4
   2  11  -1  211.21   14.93   4
   1  11  -1  402.19   19.47   4
   1  11  -1  398.34   19.62   2
  -1 -11   1  361.07   19.34   1
   0  11  -1  540.26   24.19   2
   0  11  -1  527.53   22.17   4
   0 -11   1  476.72   22.02   1
   0 -11   1  524.96   18.55   4
   1 -11   1  309.16   16.03   1
   2 -11   1   26.15    6.06   1
   2 -11   1   21.90    5.76   1
   3 -11   1   21.09    5.07   1
   3 -11   1   24.48    5.44   1
   4  10  -1    3.77    6.32   4
   3  10  -1   65.13    9.77   4
   2  10  -1   10.33    6.09   4
  -2 -10   1    6.86    5.89   1
   1  10  -1   78.47    9.39   4
   1  10  -1   97.57    9.94   2
  -1 -10   1   85.31   10.32   1
   0  10  -1    5.40    5.15   4
   0  10  -1    7.48    4.96   2
   0 -10   1   -0.02    4.11   4
   0 -10   1   -0.54    4.61   1
  -1  10  -1   -2.39    4.44   2
  -1  10  -1   -2.54    4.15   4
   1 -10   1    3.16    4.34   1
   1 -10   1   -3.31    3.93   1
   2 -10   1   35.72    6.16   1
   2 -10   1   47.28    6.71   1
   3 -10   1   20.14    4.65   1
   3 -10   1   23.08    4.69   1
  -4  10  -1   74.04   10.55   3
   4 -10   1   73.31    4.94   1
   4 -10   1   68.51    4.66   1
   4   9  -1  311.12   16.97   4
   3   9  -1  394.70   19.11   4
   2   9  -1  713.88   24.79   2
   2   9  -1  704.93   26.56   4
  -2  -9   1  686.83   27.34   1
   1   9  -1  834.35   29.33   2
   1   9  -1  842.47   29.10   4
  -1  -9   1  856.35   30.53   1
   0   9  -1  454.96   19.52   2
   0   9  -1  447.26   18.14   4
   0  -9   1  436.35   18.80   1
   0  -9   1  431.88   18.89   1
  -1   9  -1  957.94   34.59   2
  -1   9  -1  926.31   29.93   4
   1  -9   1  968.91   31.31   1
   1  -9   1  987.83   31.56   1
   1  -9   1  973.86   24.90   4
   1  -9   1  955.70   24.92   4
  -2   9  -1  395.14   20.33   2
  -2   9  -1  421.13   16.02   4
   2  -9   1  426.36   16.63   1
   2  -9   1  463.51   17.04   1
   3  -9   1  634.20   20.02   1
   3  -9   1  573.64   19.68   1
  -4   9  -1  161.26   12.77   3
   5   8  -1   69.25    9.50   4
   4   8  -1   -0.81    5.25   4
   3   8  -1   13.94    5.78   4
   3   8  -1   11.28    5.32   1
   2   8  -1   20.74    6.42   4
   2   8  -1   19.23    4.63   2
   2   8  -1   12.34    5.04   1
  -2  -8   1    8.60    5.10   1
   1   8  -1   93.41    8.74   1
   1   8  -1   86.02    8.26   2
   1   8  -1   80.97    8.61   4
  -1  -8   1   76.91    8.41   1
  -1  -8   1   83.42    9.01   1
  -1  -8   1   94.65    8.53   4
   0   8  -1   32.18    6.12   4
   0   8  -1   37.96    5.88   1
   0   8  -1   30.84    6.47   2
   0  -8   1   40.41    6.67   1
   0  -8   1   36.39    6.03   1
   0  -8   1   40.52    5.28   4
  -1   8  -1  665.82   22.49   4
  -1   8  -1  670.42   26.60   2
   1  -8   1  691.66   23.59   1
   1  -8   1  716.39   23.65   1
   1  -8   1  677.91   18.54   4
   1  -8   1  696.85   18.56   4
  -2   8  -1    9.10    3.57   4
  -2   8  -1   14.70    5.86   2
   2  -8   1   10.85    3.73   1
   2  -8   1    4.57    3.60   1
  -3   8  -1   13.75    5.65   2
   3  -8   1    3.00    2.88   1
   3  -8   1    4.70    2.98   1
  -4   8  -1   33.63    6.90   3
  -5   8  -1   -0.35    4.46   3
   5   7  -1  589.06   23.23   4
   5   7  -1  624.26   26.54   1
   4   7  -1  458.27   18.89   4
   4   7  -1  404.20   19.88   1
   3   7  -1   55.29    7.92   1
   3   7  -1   52.78    7.84   4
  -3  -7   1   52.39    7.71   1
   2   7  -1  304.41   14.85   1
   2   7  -1  277.76   11.69   2
   2   7  -1  262.67   13.66   4
   2   7  -1  282.06   14.19   1
  -2  -7   1  287.80   14.55   1
  -2  -7   1  277.77   14.41   1
  -2  -7   1  282.23   14.22   4
   1   7  -1  969.38   30.84   4
   1   7  -1  960.35   31.44   2
   1   7  -1 1046.48   31.96   1
  -1  -7   1  942.92   31.79   1
  -1  -7   1 1041.52   30.42   4
  -1  -7   1 1025.38   31.95   1
   0   7  -1  411.90   15.65   4
   0   7  -1  408.36   15.55   1
   0  -7   1  399.60   16.25   1
   0  -7   1  393.05   15.99   1
   0  -7   1  424.71   14.64   4
  -1   7  -1  348.79   13.36   4
   1  -7   1  354.14   14.31   1
   1  -7   1  342.58   13.95   1
   1  -7   1  358.88   10.49   4
   1  -7   1  365.02   10.54   4
  -2   7  -1  298.00   11.16   4
   2  -7   1  294.88   11.81   1
   2  -7   1  301.27   11.99   1
  -3   7  -1  657.01   26.96   2
  -3   7  -1  672.34   19.26   4
   3  -7   1  680.96   19.70   1
   3  -7   1  661.64   19.66   1
  -4   7  -1  383.36   19.43   3
  -4   7  -1  403.95   20.02   2
  -5   7  -1  292.59   17.85   3
   6   6  -1   -7.85    4.79   1
   6   6  -1    4.57    5.18   4
   5   6  -1   29.37    7.31   1
   5   6  -1   24.82    6.24   4
   4   6  -1   45.43    7.61   1
   4   6  -1   33.29    6.50   4
   3   6  -1   72.22    8.14   4
   3   6  -1   63.13    7.95   1
   3   6  -1   85.89    9.18   1
  -3  -6   1   58.86    7.64   1
  -3  -6   1   52.38    7.50   1
   2   6  -1  126.98    9.49   1
   2   6  -1  142.57    9.64   4
   2   6  -1  118.38    8.97   1
   2   6  -1  119.63    6.62   2
  -2  -6   1  152.78   10.13   1
  -2  -6   1  128.19   10.02   1
  -2  -6   1  135.39    9.29   4
   1   6  -1  131.63    8.44   4
   1   6  -1  153.15    9.05   1
   1   6  -1  132.04    8.36   1
  -1  -6   1  136.83    8.14   4
  -1  -6   1  135.20    8.67   1
   0   6  -1   13.85    3.86   4
   0   6  -1    9.03    3.27   1
   0  -6   1    5.52    3.22   1
   0  -6   1   11.97    3.59   1
   0  -6   1   11.51    3.24   4
  -1   6  -1   87.38    6.01   4
   1  -6   1   91.24    6.32   1
   1  -6   1   87.85    3.86   4
   1  -6   1  104.74    6.36   1
   1  -6   1   85.83    3.85   4
  -2   6  -1    1.17    2.40   4
   2  -6   1   -1.97    2.42   1
   2  -6   1    0.78    2.56   1
  -3   6  -1   35.66    7.08   2
  -3   6  -1   33.97    2.99   4
   3  -6   1   34.41    3.09   1
   3  -6   1   29.51    3.02   1
  -4   6  -1    4.22    4.29   3
  -4   6  -1    7.71    5.14   2
  -5   6  -1   98.03   11.49   3
   6   5  -1   84.25   10.80   1
   6   5  -1   84.90    7.89   4
   5   5  -1  315.59   16.66   1
   5   5  -1  315.69   14.29   4
   4   5  -1  829.89   29.15   1
   4   5  -1  811.05   26.47   4
   4   5  -1  806.77   28.91   1
   3   5  -1  446.86   17.76   3
   3   5  -1  446.07   18.10   1
   3   5  -1  434.02   17.03   4
  -3  -5   1  459.02   18.09   1
  -3  -5   1  440.16   17.99   1
   2   5  -1 1082.00   33.19   1
   2   5  -1 1050.63   31.55   4
   2   5  -1 1065.80   32.82   1
  -2  -5   1 1008.32   32.52   1
  -2  -5   1 1120.52   31.88   4
  -2  -5   1 1081.04   32.99   1
   1   5  -1 1701.02   46.73   1
   1   5  -1 1608.50   46.67   1
   1   5  -1 1646.87   45.30   4
  -1  -5   1 1665.21   46.97   1
  -1  -5   1 1717.48   45.04   4
   0   5  -1  963.32   27.73   4
   0   5  -1  986.45   28.66   1
   0   5  -1 1003.15   28.47   1
   0  -5   1 1015.21   29.03   1
   0  -5   1  961.10   27.01   4
   0  -5   1  943.81   28.53   1
  -1   5  -1  968.34   26.41   4
  -1   5  -1  947.15   26.95   1
   1  -5   1  974.18   27.58   1
   1  -5   1  977.98   23.99   4
   1  -5   1  967.94   27.52   1
  -2   5  -1  303.03    9.25   4
   2  -5   1  299.63   10.01   1
   2  -5   1  294.87    9.97   1
  -3   5  -1  423.67   18.20   3
  -4   5  -1  395.58   18.60   3
  -4   5  -1  373.71   18.16   2
  -5   5  -1  220.99   14.40   2
  -5   5  -1  208.25   14.60   3
   6   4  -1   13.00    6.04   1
   6   4  -1   14.49    3.89   4
   5   4  -1    4.11    3.98   4
   5   4  -1   -1.22    4.37   1
   4   4  -1  183.63   10.48   4
   4   4  -1  200.54   11.66   1
   4   4  -1  194.85   11.52   1
   4   4  -1  189.88   11.79   3
  -4  -4   1  189.84   11.49   1
   3   4  -1   33.15    5.36   3
   3   4  -1   39.59    5.59   4
   3   4  -1   31.02    5.66   1
   3   4  -1   41.53    6.11   1
  -3  -4   1   24.81    5.09   1
   2   4  -1   61.83    6.22   1
   2   4  -1   65.03    6.02   4
   2   4  -1   64.81    6.38   1
  -2  -4   1   65.74    6.00   4
  -2  -4   1   52.10    5.61   1
  -2  -4   1   63.60    5.92   1
   1   4  -1 2032.54   54.37   1
   1   4  -1 1963.29   52.37   4
   1   4  -1 2022.34   54.10   1
  -1  -4   1 2046.35   54.23   1
  -1  -4   1 1966.06   52.13   4
  -1  -4   1 1979.58   54.25   1
   0   4  -1 1631.91   43.84   1
   0   4  -1 1634.63   42.54   4
   0   4  -1 1616.87   43.89   1
   0  -4   1 1596.13   43.93   1
   0  -4   1 1664.18   44.15   1
   0  -4   1 1638.30   42.08   4
  -1   4  -1 1571.21   41.91   1
  -1   4  -1 1575.51   40.67   4
   1  -4   1 1650.53   42.38   1
   1  -4   1 1608.30   42.35   1
   2  -4   1  129.89    5.05   1
   2  -4   1  139.35    5.22   1
  -3   4  -1   58.12    6.79   3
  -4   4  -1   14.44    5.16   3
  -4   4  -1    8.49    5.33   2
  -5   4  -1  533.95   22.80   2
  -5   4  -1  529.16   23.94   3
  -6   4  -1   46.13    8.29   2
  -6   4  -1   46.40    9.03   3
   6   3  -1  373.47   18.18   1
   5   3  -1  368.21   12.92   4
   5   3  -1  355.33   16.54   1
   5   3  -1  348.83   16.27   1
   4   3  -1  659.71   21.35   4
   4   3  -1  700.63   23.83   1
   4   3  -1  668.09   20.94   4
   4   3  -1  646.73   24.06   3
   4   3  -1  657.33   23.37   1
  -4  -3   1  653.78   23.28   1
   3   3  -1 1022.76   31.81   3
   3   3  -1  996.70   28.93   4
   3   3  -1 1059.45   31.29   1
   3   3  -1  982.05   30.84   1
  -3  -3   1 1006.79   30.81   1
   2   3  -1 1525.90   41.70   4
   2   3  -1 1597.51   44.46   3
   2   3  -1 1586.21   43.56   1
  -2  -3   1 1572.81   42.06   4
  -2  -3   1 1536.44   43.52   1
  -2  -3   1 1574.94   43.34   1
   1   3  -1 1997.34   51.35   1
   1   3  -1 1883.34   51.03   1
   1   3  -1 1913.16   49.49   4
  -1  -3   1 1873.55   51.06   1
  -1  -3   1 1925.53   49.45   4
  -1  -3   1 1902.43   51.19   1
   0   3  -1 1845.69   48.61   1
   0   3  -1 1839.23   47.09   4
   0   3  -1 1837.51   48.63   1
   0  -3   1 1829.35   48.73   1
   0  -3   1 1912.21   46.97   4
   0  -3   1 1877.77   48.79   1
  -1   3  -1  811.21   20.82   4
  -1   3  -1  812.90   21.66   1
  -1   3  -1  823.41   21.64   1
  -1   3  -1  806.52   20.81   4
   1  -3   1  798.43   21.80   1
   1  -3   1  811.22   21.90   1
  -2   3  -1 2339.16   65.76   3
   2  -3   1 2378.35   59.00   1
   2  -3   1 2324.75   58.97   1
  -3   3  -1 2382.89   68.52   3
  -4   3  -1 1430.13   45.88   3
  -4   3  -1 1422.70   44.55   2
  -5   3  -1   77.87    8.72   2
  -5   3  -1   84.93    9.97   3
  -6   3  -1  108.86   12.88   3
  -6   3  -1  115.00   11.61   2
   6   2  -1   53.67    7.66   1
   6   2  -1   58.61    7.74   1
   5   2  -1   -1.39    3.50   1
   5   2  -1   12.15    4.64   1
   4   2  -1  419.14   16.79   1
   4   2  -1  420.70   14.02   4
   4   2  -1  443.01   16.81   1
   4   2  -1  439.64   14.08   4
   4   2  -1  444.58   18.31   3
   3   2  -1  189.96    9.36   1
   3   2  -1  191.62    8.20   4
   3   2  -1  186.62    9.34   1
   3   2  -1  201.68    9.72   3
  -3  -2   1  186.66    9.22   1
  -3  -2   1  198.50    9.27   4
   2   2  -1  794.95   23.07   1
   2   2  -1  780.58   23.49   3
   2   2  -1  739.01   22.74   1
   2   2  -1  740.70   21.60   4
   2   2  -1  780.39   21.07   2
  -2  -2   1  821.07   22.30   4
  -2  -2   1  743.27   22.76   1
  -2  -2   1  745.75   22.64   1
   1   2  -1 1371.13   37.91   1
   1   2  -1 1423.05   36.73   4
   1   2  -1 1451.10   38.17   1
  -1  -2   1 1400.30   38.05   1
  -1  -2   1 1384.15   37.88   1
  -1  -2   1 1444.13   36.86   4
   0   2  -1   -0.36    1.55   1
   0   2  -1   -0.73    1.44   1
   0   2  -1   -0.36    1.65   4
   0  -2   1   -3.03    1.58   1
   0  -2   1   -0.85    1.65   4
   0  -2   1   -1.06    1.63   1
  -1   2  -1   55.65    2.65   1
  -1   2  -1   51.61    2.56   1
   1  -2   1   55.39    3.02   1
   1  -2   1   58.63    2.86   1
  -2   2  -1  288.23   11.57   3
   2  -2   1  285.29    7.92   1
   2  -2   1  273.38    7.84   1
  -3   2  -1   27.71    4.88   3
   3  -2   1   34.33    2.89   1
   3  -2   1   33.10    2.64   1
  -4   2  -1    7.74    4.59   3
  -4   2  -1    1.27    3.93   2
  -4   2  -1    3.42    2.24   4
  -4   2  -1    1.78    2.55   4
   4  -2   1    1.99    2.21   1
   4  -2   1    4.03    2.38   1
  -5   2  -1   40.73    6.41   2
  -5   2  -1   29.18    6.99   3
   5  -2   1   28.60    3.57   1
   5  -2   1   28.43    3.65   1
  -6   2  -1   -7.57    5.51   3
  -6   2  -1    1.58    5.23   2
   6  -2   1    1.06    2.57   1
   6  -2   1    1.30    2.75   1
   7   1  -1  302.80   15.34   1
   7   1  -1  291.87   15.17   1
   6   1  -1  139.63    9.74   1
   6   1  -1  155.17   10.16   1
   5   1  -1  301.34   13.54   1
   5   1  -1  297.21   13.57   1
   4   1  -1  318.81   13.30   1
   4   1  -1  342.45   15.36   3
   4   1  -1  337.98   13.51   1
  -4  -1   1  310.20   15.60   3
   3   1  -1  519.45   15.21   4
   3   1  -1  531.41   15.34   4
   3   1  -1  538.25   17.40   1
   3   1  -1  534.09   18.93   3
   3   1  -1  540.02   17.38   1
  -3  -1   1  538.36   17.16   1
  -3  -1   1  542.16   16.70   4
  -3  -1   1  531.96   19.28   3
   2   1  -1  138.24    6.25   1
   2   1  -1  135.97    6.41   1
   2   1  -1  137.57    5.50   2
   2   1  -1  144.96    5.77   4
   2   1  -1  133.35    6.65   3
  -2  -1   1  143.43    6.47   1
  -2  -1   1  138.23    6.90   3
  -2  -1   1  136.35    6.20   4
  -2  -1   1  148.48    6.46   1
   1   1  -1 8660.26  217.42   4
   1   1  -1 8798.71  224.00   1
   1   1  -1 8405.76  224.01   1
   1   1  -1 8939.84  233.05   3
  -1  -1   1 9027.65  224.68   1
  -1  -1   1 8663.11  234.06   3
  -1  -1   1 8871.34  219.37   4
  -1  -1   1 8407.60  224.16   1
   0   1  -1 2797.55   71.28   4
   0   1  -1 2563.60   71.68   1
   0  -1   1 2995.50   74.29   1
   0  -1   1 2691.77   70.84   4
  -1   1  -1 1342.64   37.57   1
  -1   1  -1 1488.13   39.75   3
  -1   1  -1 1417.41   36.48   1
   1  -1   1 1443.84   39.63   3
   1  -1   1 1508.65   36.70   1
   1  -1   1 1447.89   36.68   1
  -2   1  -1  436.27   11.28   4
  -2   1  -1  408.20   11.74   1
  -2   1  -1  441.33   11.89   1
  -2   1  -1  425.84   11.23   4
   2  -1   1  417.01   12.22   1
   2  -1   1  427.74   15.17   3
   2  -1   1  444.91   12.36   1
  -3   1  -1 3287.00   82.72   4
  -3   1  -1 3500.46   82.74   4
  -3   1  -1 3369.46   93.36   3
   3  -1   1 3397.21   93.20   3
   3  -1   1 3384.06   85.92   1
   3  -1   1 3231.21   85.69   1
  -4   1  -1 3692.38  101.23   2
   4  -1   1 3713.80   95.27   1
   4  -1   1 3695.05   95.37   1
  -5   1  -1  622.76   26.28   3
  -5   1  -1  641.84   22.90   2
   5  -1   1  621.47   20.16   1
   5  -1   1  637.74   20.25   1
  -6   1  -1   47.60    9.92   3
   6  -1   1   67.27    6.44   1
   6  -1   1   61.94    6.14   1
   7  -1   1  273.84   12.49   1
   7  -1   1  297.56   13.02   1
   7   0  -1    0.51    4.19   1
   7   0  -1   -9.92    3.62   1
   6   0  -1   20.89    4.95   1
   6   0  -1    9.28    4.17   1
  -6   0   1    7.00    6.90   3
   5   0  -1    7.27    3.64   1
   5   0  -1   13.32    3.88   1
  -5   0   1    8.59    5.61   3
   4   0  -1   13.54    3.55   1
   4   0  -1    4.56    3.16   1
  -4   0   1    3.31    4.33   3
   3   0  -1   70.60    4.96   1
   3   0  -1   75.31    5.07   1
  -3   0   1   74.62    5.06   4
  -3   0   1   73.26    6.26   3
  -3   0   1   67.78    5.97   2
   2   0  -1  198.76    7.39   1
   2   0  -1  199.37    6.02   4
   2   0  -1  205.88    7.89   2
   2   0  -1  207.85    7.40   1
   2   0  -1  201.43    5.97   4
  -2   0   1  199.64    7.23   1
  -2   0   1  200.22    8.83   3
  -2   0   1  199.05    8.43   2
  -2   0   1  201.98    7.30   1
  -2   0   1  196.81    7.07   4
   1   0  -1  680.30   19.25   2
   1   0  -1  689.00   17.18   4
   1   0  -1  677.35   18.05   1
   1   0  -1  634.56   17.95   1
  -1   0   1  650.76   17.93   1
  -1   0   1  650.11   17.91   1
  -1   0   1  678.39   17.34   4
   0   0  -1   -7.31    0.27   4
   0   0  -1   -7.17    0.28   1
   0   0  -1   -7.18    0.31   1
   0   0  -1   -7.31    0.29   4
   0   0   1   -7.83    0.25   4
   0   0   1   -7.21    0.28   4
   0   0   1   -7.17    0.28   1
   0   0   1   -7.18    0.28   1
  -1   0  -1  457.66   12.75   1
  -1   0  -1  442.50   12.26   4
  -1   0  -1  447.25   12.70   1
  -1   0  -1  445.46   12.20   4
  -1   0  -1  469.01   14.27   3
   1   0   1  457.88   12.84   1
   1   0   1  443.56   14.09   3
   1   0   1  438.51   12.01   4
   1   0   1  465.67   12.88   1
  -2   0  -1  588.00   19.24   3
  -2   0  -1  596.68   16.00   4
  -2   0  -1  581.36   16.57   1
  -2   0  -1  564.56   16.41   1
  -2   0  -1  569.76   16.05   4
   2   0   1  564.68   16.74   1
   2   0   1  578.61   18.98   3
   2   0   1  569.55   14.76   4
   2   0   1  593.22   16.90   1
   2   0   1  590.22   14.79   4
  -3   0  -1  153.32    9.31   3
  -3   0  -1  151.54    6.73   4
   3   0   1  157.20    7.32   1
   3   0   1  137.59    8.54   3
   3   0   1  154.78    7.27   1
  -4   0  -1   -0.99    2.97   2
  -4   0  -1    9.08    5.28   3
   4   0   1    3.20    3.13   1
   4   0   1   -2.05    3.03   1
  -5   0  -1   18.06    4.64   2
   5   0   1    9.03    3.80   1
   5   0   1    9.39    3.85   1
   6   0   1  247.16   12.15   1
   6   0   1  242.81   12.10   1
   7   0   1   38.12    6.68   1
   7   0   1   39.99    6.32   1
   7  -1  -1  169.30    9.81   1
   7  -1  -1  156.40    9.31   1
   6  -1  -1   80.25    6.98   1
   6  -1  -1   88.52    6.85   1
  -6   1   1   62.30   10.21   3
   5  -1  -1  317.70   12.46   1
   5  -1  -1  326.87   12.45   1
  -5   1   1  329.94   17.47   3
  -5   1   1  309.56   15.95   2
   4  -1  -1 1569.81   43.13   1
   4  -1  -1 1642.41   43.34   1
  -4   1   1 1574.44   49.20   3
  -4   1   1 1582.57   47.71   2
   3  -1  -1  885.51   25.10   1
   3  -1  -1  921.57   25.19   1
  -3   1   1  893.52   28.47   2
  -3   1   1  908.43   29.28   3
  -3   1   1  923.69   24.00   4
   2  -1  -1 1324.93   34.50   1
   2  -1  -1 1363.42   34.54   1
  -2   1   1 1311.86   32.87   4
  -2   1   1 1307.10   38.28   3
  -2   1   1 1280.92   34.07   1
  -2   1   1 1336.35   38.11   2
   1  -1  -1 7251.29  185.49   1
   1  -1  -1 7189.57  184.01   1
   1  -1  -1 7093.35  195.10   2
  -1   1   1 6799.35  192.72   2
  -1   1   1 7509.55  184.08   1
  -1   1   1 7113.48  177.49   4
  -1   1   1 7401.89  183.76   1
   0  -1  -1 2393.35   61.62   4
   0  -1  -1 2343.59   63.71   1
   0  -1  -1 2388.26   59.04   4
   0   1   1 2456.97   59.07   4
   0   1   1 2438.15   63.88   1
   0   1   1 2419.05   59.07   4
   0   1   1 2370.00   60.86   1
  -1  -1  -1 4109.90  102.23   4
  -1  -1  -1 4020.83  105.96   4
  -1  -1  -1 4181.97  105.35   1
  -1  -1  -1 4403.56  109.25   1
   1   1   1 4193.62  105.39   1
   1   1   1 4122.42  108.33   4
   1   1   1 4181.32  105.47   1
   1   1   1 4078.08  102.03   4
  -2  -1  -1 1496.21   40.65   1
  -2  -1  -1 1497.98   40.85   1
  -2  -1  -1 1598.10   39.59   4
   2   1   1 1544.62   39.03   4
   2   1   1 1576.35   41.14   1
   2   1   1 1471.97   43.59   3
   2   1   1 1506.96   39.02   4
   2   1   1 1494.64   40.96   1
  -3  -1  -1  632.48   19.39   1
  -3  -1  -1  629.67   18.75   4
   3   1   1  624.66   17.25   4
   3   1   1  609.11   17.30   4
   3   1   1  586.94   19.43   1
   3   1   1  625.62   19.76   1
   3   1   1  620.46   21.79   3
  -4  -1  -1  511.36   16.44   2
   4   1   1  487.36   17.89   1
   4   1   1  517.02   18.09   1
  -5  -1  -1  368.78   13.90   2
   5   1   1  367.43   15.42   1
   5   1   1  398.22   15.85   1
   6   1   1   29.96    5.86   1
   6   1   1   38.38    6.19   1
   6  -2  -1  137.71    7.27   1
   6  -2  -1  128.44    7.04   1
  -6   2   1   89.16   11.73   3
   5  -2  -1   55.35    4.87   1
   5  -2  -1   62.98    4.97   1
  -5   2   1   59.78    8.60   2
  -5   2   1   65.82    8.93   3
   4  -2  -1   30.63    3.43   1
   4  -2  -1   25.63    3.34   1
  -4   2   1   36.08    3.59   4
  -4   2   1   26.43    5.76   3
  -4   2   1   42.65    7.03   2
   3  -2  -1  140.38    5.48   1
   3  -2  -1  135.96    5.53   1
  -3   2   1  133.88    4.90   4
  -3   2   1  129.33    8.45   3
  -3   2   1  142.18    9.09   2
   2  -2  -1  124.26    4.66   1
   2  -2  -1  124.61    4.51   1
  -2   2   1  124.77    7.63   2
  -2   2   1  121.44    3.82   1
   1  -2  -1    9.08    1.79   1
   1  -2  -1    9.20    1.79   1
   1  -2  -1    8.63    3.00   2
  -1   2   1   10.82    1.83   1
  -1   2   1    8.75    1.62   4
  -1   2   1    8.16    3.55   2
  -1   2   1    8.42    1.65   1
   0  -2  -1  356.68   11.77   2
   0  -2  -1  357.45   10.67   4
   0  -2  -1  338.42   11.07   1
   0  -2  -1  342.83   10.98   1
   0   2   1  333.63   11.86   2
   0   2   1  360.58   11.07   1
   0   2   1  352.30   10.66   4
   0   2   1  370.96   11.12   1
  -1  -2  -1   48.88    4.26   1
  -1  -2  -1   51.93    3.49   2
  -1  -2  -1   35.03    3.78   1
  -1  -2  -1   37.71    3.78   4
   1   2   1   45.85    4.17   1
   1   2   1   46.85    4.02   4
   1   2   1   48.74    4.31   1
  -2  -2  -1 2304.27   57.02   4
  -2  -2  -1 2173.53   58.56   1
  -2  -2  -1 2152.23   58.79   1
   2   2   1 2120.23   58.79   1
   2   2   1 2226.27   58.93   1
   2   2   1 2210.20   56.72   4
   2   2   1 2283.91   56.69   4
  -3  -2  -1  200.86    9.35   4
  -3  -2  -1  211.81    9.96   1
   3   2   1  215.06    8.85   4
   3   2   1  212.70   11.06   3
   3   2   1  223.76    9.23   4
   3   2   1  243.65   10.56   1
   3   2   1  215.89   10.06   1
   4   2   1  288.93   10.74   4
   4   2   1  279.93   13.24   1
   4   2   1  306.18   13.55   1
   4   2   1  295.48   10.67   4
   5   2   1    4.24    3.88   1
   5   2   1    1.61    3.83   1
   6   2   1  165.16   11.46   1
   6   2   1  188.05   11.65   1
   6  -3  -1  433.52   12.65   1
   6  -3  -1  394.82   12.35   1
  -6   3   1  377.22   21.39   2
  -6   3   1  417.42   22.37   3
   5  -3  -1  616.53   17.84   1
   5  -3  -1  631.59   17.97   1
  -5   3   1  644.03   25.91   2
  -5   3   1  631.44   26.61   3
   4  -3  -1  505.32   14.89   1
   4  -3  -1  538.16   15.03   1
  -4   3   1  549.64   14.67   4
  -4   3   1  509.42   21.77   2
  -4   3   1  511.90   21.77   3
   3  -3  -1  299.26    8.81   1
   3  -3  -1  286.30    8.77   1
  -3   3   1  270.04   13.54   2
   2  -3  -1 4179.55  108.06   1
   2  -3  -1 4240.90  105.96   1
  -2   3   1 4217.13  114.72   2
   1  -3  -1 3341.69   84.89   1
   1  -3  -1 3286.22   89.35   1
  -1   3   1 3163.12   90.61   2
  -1   3   1 3346.04   81.97   4
  -1   3   1 3582.86   84.79   1
  -1   3   1 3286.93   84.67   1
   0  -3  -1 2356.16   61.39   1
   0  -3  -1 2369.20   59.23   4
   0  -3  -1 2409.22   64.29   2
   0  -3  -1 2343.18   61.52   1
   0   3   1 2399.15   61.34   1
   0   3   1 2333.55   64.44   2
   0   3   1 2319.15   61.35   1
   0   3   1 2303.57   59.43   4
  -1  -3  -1 1433.74   39.90   1
  -1  -3  -1 1451.15   39.62   2
  -1  -3  -1 1432.06   39.72   1
  -1  -3  -1 1466.19   38.46   4
   1   3   1 1496.78   38.61   4
   1   3   1 1431.69   39.81   1
   1   3   1 1438.45   39.83   1
  -2  -3  -1 6374.75  167.75   1
  -2  -3  -1 6631.56  167.52   1
  -2  -3  -1 6726.51  162.60   4
   2   3   1 6563.85  162.20   4
   2   3   1 6465.81  167.70   1
   2   3   1 6658.71  162.55   4
  -3  -3  -1  795.78   25.59   1
   3   3   1  792.84   27.07   3
   3   3   1  801.16   24.21   4
   3   3   1  812.71   23.95   4
   3   3   1  768.09   25.42   1
   3   3   1  785.55   25.67   1
  -4  -3  -1  932.70   29.88   1
   4   3   1  944.05   30.34   1
   4   3   1  900.12   29.86   1
   4   3   1  868.01   26.85   4
   4   3   1  942.71   27.17   4
   5   3   1  371.46   13.24   4
   5   3   1  386.06   17.22   1
   5   3   1  378.36   17.04   1
   6   3   1  180.57   12.34   1
  -6   4   1   -8.17    7.16   2
  -6   4   1    0.57    5.60   3
  -5   4   1   37.05    7.44   3
  -5   4   1   65.17    9.79   2
  -4   4   1    5.02    4.48   3
  -4   4   1    1.58    5.50   2
   3  -4  -1   11.08    1.96   1
   3  -4  -1   12.75    1.97   1
  -3   4   1   20.16    5.63   2
   2  -4  -1  274.68    9.08   1
   2  -4  -1  282.91    9.30   1
  -2   4   1  274.67   13.10   2
  -2   4   1  275.87    8.42   4
   1  -4  -1  329.63    9.04   4
   1  -4  -1  314.05   11.08   1
   1  -4  -1  327.17   11.09   1
  -1   4   1  325.12   10.44   4
  -1   4   1  324.04   10.73   1
   0  -4  -1  344.12   12.20   1
   0  -4  -1  348.92   11.30   4
   0  -4  -1  351.42   12.24   1
   0   4   1  330.09   11.82   1
   0   4   1  319.35   11.79   1
   0   4   1  330.25   13.00   2
   0   4   1  316.03   11.37   4
  -1  -4  -1    2.70    2.77   1
  -1  -4  -1   -0.65    2.60   4
  -1  -4  -1    1.94    2.73   1
   1   4   1   -3.70    2.57   4
   1   4   1    1.21    2.85   2
   1   4   1    1.83    2.58   1
   1   4   1    5.34    2.89   1
  -2  -4  -1   31.48    4.71   1
  -2  -4  -1   22.40    4.31   4
  -2  -4  -1   31.12    4.83   1
   2   4   1   25.41    4.61   4
   2   4   1   32.92    4.81   1
   2   4   1   20.79    4.22   1
  -3  -4  -1   95.93    8.00   1
   3   4   1  110.50    8.90   4
   3   4   1  110.00    9.15   1
   3   4   1  101.41    7.78   4
   3   4   1  118.65    8.73   1
  -4  -4  -1  104.94    9.54   1
   4   4   1   99.95    9.38   1
   4   4   1  118.35    8.17   4
   4   4   1  106.25    8.92   4
   4   4   1   92.62    9.22   1
   5   4   1   40.49    7.28   1
   5   4   1   35.95    5.73   4
   6   4   1   35.29    4.60   4
   6   4   1   39.32    7.76   1
  -5   5   1  593.40   26.52   2
  -5   5   1  569.63   25.67   3
  -4   5   1  475.94   21.85   2
  -4   5   1  469.71   21.18   3
   3  -5  -1  747.65   20.48   1
   3  -5  -1  745.26   20.52   1
  -3   5   1  735.45   19.56   4
  -3   5   1  722.00   27.71   2
   2  -5  -1 1085.47   29.93   1
   2  -5  -1 1069.84   29.98   1
  -2   5   1 1107.12   28.68   4
  -2   5   1 1058.49   35.42   2
   1  -5  -1 2776.21   74.95   1
   1  -5  -1 2969.65   75.30   1
   1  -5  -1 2826.79   70.58   4
  -1   5   1 2830.32   74.56   1
  -1   5   1 3045.91   72.70   4
  -1   5   1 2766.79   80.60   2
   0  -5  -1 3142.82   80.71   1
   0  -5  -1 3002.51   80.80   1
   0  -5  -1 3083.75   77.39   4
   0   5   1 3121.02   84.77   2
   0   5   1 3062.09   80.36   1
   0   5   1 2992.32   78.02   4
   0   5   1 3008.54   80.42   1
  -1  -5  -1  798.50   26.49   1
  -1  -5  -1  866.21   25.45   4
  -1  -5  -1  891.27   26.77   1
   1   5   1  869.88   26.81   1
   1   5   1  849.17   26.40   1
   1   5   1  820.41   26.21   2
   1   5   1  849.65   25.76   4
  -2  -5  -1  799.65   27.24   1
  -2  -5  -1  832.32   26.20   4
  -2  -5  -1  843.95   27.23   1
   2   5   1  857.86   27.46   1
   2   5   1  867.95   27.70   1
   2   5   1  842.78   26.35   4
  -3  -5  -1  443.53   18.15   1
   3   5   1  433.61   18.37   4
   3   5   1  435.34   18.10   1
   3   5   1  435.12   17.22   4
   4   5   1  635.30   24.59   1
   4   5   1  610.27   24.41   1
   4   5   1  686.16   22.92   4
   4   5   1  664.27   23.33   4
   5   5   1  327.30   17.27   1
   5   5   1  339.61   14.78   4
   6   5   1  169.67    9.89   4
   6   5   1  165.93   13.39   1
  -5   6   1    1.49    4.49   3
  -4   6   1   48.15    8.89   2
  -4   6   1   42.98    3.37   4
   3  -6  -1    7.61    2.75   1
   3  -6  -1    3.98    2.57   1
  -3   6   1    6.89    5.90   2
  -3   6   1    8.93    2.67   4
   2  -6  -1  170.11    8.06   1
   2  -6  -1  167.96    8.12   1
  -2   6   1  155.12    7.50   4
  -2   6   1  157.15   11.33   2
   1  -6  -1  128.95    5.51   4
   1  -6  -1  125.46    7.57   1
   1  -6  -1  124.84    7.56   1
  -1   6   1  133.78    7.22   4
  -1   6   1  140.37    9.78   2
   0  -6  -1   59.14    6.23   1
   0  -6  -1   72.08    5.73   4
   0  -6  -1   65.26    6.52   1
   0   6   1   71.54    6.35   1
   0   6   1   60.05    7.11   2
   0   6   1   59.06    6.00   4
  -1  -6  -1  507.30   17.54   4
  -1  -6  -1  489.19   18.67   1
   1   6   1  500.72   18.31   2
   1   6   1  529.26   18.91   1
   1   6   1  484.21   17.84   4
   1   6   1  480.02   18.17   1
  -2  -6  -1   51.56    6.54   4
  -2  -6  -1   46.72    6.37   1
  -2  -6  -1   41.30    6.38   1
   2   6   1   45.48    6.50   1
   2   6   1   45.91    6.59   1
   2   6   1   41.16    6.31   4
  -3  -6  -1   64.92    7.99   1
   3   6   1   50.16    8.05   4
   3   6   1   52.75    7.63   4
   3   6   1   51.15    7.42   1
   3   6   1   53.67    7.44   1
   4   6   1  116.39   11.16   1
   4   6   1  104.03    9.61   4
   5   6   1    9.48    5.09   4
   5   6   1   13.68    5.96   1
   6   6   1    1.46    5.86   1
   6   6   1   17.78    5.92   4
  -5   7   1  223.17   15.58   3
   3  -7  -1  920.85   27.30   1
   3  -7  -1  980.82   27.67   1
  -3   7   1  946.19   35.80   2
  -3   7   1  979.19   26.90   4
   2  -7  -1   65.77    6.24   1
   2  -7  -1   69.78    6.26   1
  -2   7   1   64.79    9.04   2
  -2   7   1   59.42    5.72   4
   1  -7  -1  540.28   18.87   1
   1  -7  -1  513.79   15.19   4
   1  -7  -1  515.48   18.72   1
  -1   7   1  532.00   21.97   2
  -1   7   1  528.92   17.98   4
   0  -7  -1 1524.45   43.79   1
   0  -7  -1 1499.14   44.10   1
   0  -7  -1 1465.47   40.94   4
   0   7   1 1465.24   42.32   4
   0   7   1 1467.71   46.37   2
   0   7   1 1550.32   43.52   1
  -1  -7  -1  451.47   19.18   1
  -1  -7  -1  538.32   18.54   4
   1   7   1  465.67   18.71   4
   1   7   1  522.53   19.78   2
   1   7   1  491.93   19.08   1
  -2  -7  -1  225.78   13.01   1
  -2  -7  -1  222.31   13.06   1
   2   7   1  243.00   13.28   1
   2   7   1  228.56   13.26   1
   2   7   1  221.60   12.52   4
  -3  -7  -1  348.46   16.83   1
   3   7   1  362.41   17.10   1
   3   7   1  292.58   15.20   4
   4   7   1    8.31    5.41   4
   4   7   1   18.40    6.26   1
   5   7   1  208.36   14.39   1
   5   7   1  203.73   12.82   4
   3  -8  -1   62.10    5.68   1
   3  -8  -1   61.01    5.77   1
  -3   8   1   81.63   10.93   2
   2  -8  -1  259.59   11.90   1
   2  -8  -1  259.95   11.95   1
  -2   8   1  256.24   15.98   2
  -2   8   1  272.02   11.67   4
   1  -8  -1  255.92    9.03   4
   1  -8  -1  255.39   12.67   1
   1  -8  -1  240.19   12.39   1
  -1   8   1  253.53   12.16   4
  -1   8   1  250.30   15.23   2
   0  -8  -1   15.89    4.80   1
   0  -8  -1   13.22    5.33   1
   0  -8  -1   13.22    4.12   4
   0   8   1    9.23    5.71   2
   0   8   1   14.54    4.79   1
   0   8   1   15.11    5.29   4
  -1  -8  -1   -0.36    4.10   4
  -1  -8  -1    3.71    4.56   1
  -1  -8  -1    5.36    4.17   1
   1   8   1   -4.53    5.06   2
   1   8   1    1.90    4.03   1
   1   8   1   -1.84    4.32   4
  -2  -8  -1   15.13    5.33   1
   2   8   1    4.54    4.60   1
   2   8   1    7.79    5.22   4
   3   8   1   13.93    6.13   4
   4   8   1   18.21    6.52   4
   5   8   1   50.42    8.56   4
   4  -9  -1  363.84   12.11   1
   4  -9  -1  348.39   11.99   1
   3  -9  -1  438.99   16.49   1
   3  -9  -1  473.57   16.85   1
   2  -9  -1  270.11   12.71   1
   2  -9  -1  255.42   12.55   1
  -2   9   1  252.45   16.67   2
  -2   9   1  253.16   12.02   4
   1  -9  -1  703.70   26.09   1
   1  -9  -1  791.14   26.27   1
   1  -9  -1  767.13   20.73   4
   1  -9  -1  740.93   20.70   4
  -1   9   1  752.32   29.98   2
  -1   9   1  725.16   25.12   4
   0  -9  -1  516.01   21.48   1
   0  -9  -1  536.94   21.17   1
   0   9   1  537.26   20.75   4
   0   9   1  555.83   23.60   2
  -1  -9  -1   46.89    7.74   1
   1   9   1   35.51    6.89   4
   1   9   1   45.11    8.03   2
  -2  -9  -1  434.01   20.36   1
   2   9   1  444.66   19.96   4
   3   9   1  732.55   28.30   4
   4   9   1  160.40   14.11   4
   4 -10  -1    9.35    3.44   1
   4 -10  -1    9.33    3.31   1
   3 -10  -1   16.80    4.58   1
   3 -10  -1   22.69    4.85   1
   2 -10  -1   22.19    5.52   1
   2 -10  -1   26.72    5.65   1
   1 -10  -1   12.01    5.33   1
   1 -10  -1   15.94    5.40   1
  -1  10   1    5.44    4.60   4
  -1  10   1   19.58    7.48   2
   0 -10  -1    3.60    5.08   1
   0  10   1   -3.72    6.26   2
   0  10   1    7.35    4.99   4
  -1 -10  -1    7.44    5.51   1
   1  10   1   -2.47    6.69   2
   1  10   1    8.02    5.59   4
   2  10   1   41.93    8.14   4
   3  10   1   -4.95    5.64   4
   4  10   1    0.26    6.50   4
   3 -11  -1   61.40    7.42   1
   3 -11  -1   55.79    7.18   1
   2 -11  -1  190.69   11.98   1
   2 -11  -1  174.53   12.00   1
   1 -11  -1  247.96   14.44   1
   0 -11  -1  271.21   16.13   1
   0  11   1  279.63   15.75   4
   0  11   1  284.86   18.81   2
  -1 -11  -1   68.83    9.86   1
   1  11   1   66.51    9.28   4
   2  11   1  170.12   15.19   4
   3  11   1  157.53   15.47   4
   2 -12  -1    6.86    5.48   1
   1 -12  -1    3.52    5.38   1
   0 -12  -1    3.13    5.92   1
   1  12   1   39.52    8.82   4
   2  12  -2  100.64   12.17   4
   1  12  -2  163.02   12.81   4
  -1 -12   2  131.49   13.88   1
  -1 -12   2  136.59   10.67   4
   0 -12   2  187.96   10.33   4
   0 -12   2  202.00   14.40   1
   1 -12   2  189.24   13.38   1
   2 -12   2   75.76    9.05   1
   3  11  -2   11.19    7.36   4
   2  11  -2    6.51    5.90   4
   1  11  -2   -4.72    4.83   4
   1  11  -2    5.51    4.98   2
  -1 -11   2    6.81    5.85   1
   0  11  -2  114.52   11.52   4
   0  11  -2  140.41   11.84   2
   0 -11   2  118.52    8.29   4
   0 -11   2  107.65   11.28   1
   1 -11   2  102.15   10.51   1
   2 -11   2   -7.46    3.72   1
   2 -11   2   -2.55    4.23   1
   3 -11   2   68.28    7.46   1
   3 -11   2   68.55    7.39   1
   4  10  -2  126.69   13.38   4
   3  10  -2  326.58   17.64   4
   2  10  -2  409.86   19.90   4
  -2 -10   2  449.31   21.31   1
   1  10  -2  395.34   18.61   4
   1  10  -2  420.32   18.63   2
  -1 -10   2  412.75   19.69   1
   0  10  -2 1323.54   44.46   2
   0  10  -2 1293.60   40.84   4
   0 -10   2 1308.67   37.96   4
   0 -10   2 1373.43   42.98   1
  -1  10  -2  266.12   13.69   4
  -1  10  -2  240.39   15.41   2
   1 -10   2  277.71   14.17   1
   1 -10   2  249.36   14.14   1
   2 -10   2  653.65   23.54   1
   2 -10   2  654.88   23.63   1
   3 -10   2  502.84   18.23   1
   3 -10   2  513.13   18.38   1
  -4  10  -2   91.75   11.47   3
   4 -10   2  100.46    5.38   1
   4   9  -2   47.10    8.81   4
   3   9  -2   28.22    7.16   4
   2   9  -2    3.31    5.26   4
   2   9  -2   13.52    4.41   2
  -2  -9   2    0.54    4.73   1
   1   9  -2    1.53    4.72   4
   1   9  -2   10.80    4.48   2
  -1  -9   2   -0.97    4.13   1
   0   9  -2   77.61    8.34   4
   0  -9   2   96.23    9.10   1
   0  -9   2   91.60    9.17   1
   0  -9   2   93.47    7.28   4
  -1   9  -2   67.10    7.44   4
   1  -9   2   65.93    3.77   4
   1  -9   2   61.23    7.21   1
   1  -9   2   65.17    7.46   1
  -2   9  -2   25.24    4.86   4
   2  -9   2   15.18    4.65   1
   2  -9   2   16.97    4.64   1
   3  -9   2    2.85    3.26   1
   3  -9   2    6.84    3.53   1
  -4   9  -2    3.53    4.37   3
   5   8  -2  124.94   11.72   4
   4   8  -2   85.60   10.15   4
   3   8  -2  203.71   12.63   4
   3   8  -2  213.53   13.46   1
   2   8  -2  852.38   27.21   2
   2   8  -2  833.59   29.65   1
   2   8  -2  786.83   28.18   4
  -2  -8   2  853.72   30.16   1
   1   8  -2 1872.70   54.75   1
   1   8  -2 1851.16   53.34   4
  -1  -8   2 1850.55   55.14   1
  -1  -8   2 1909.85   55.19   1
  -1  -8   2 1902.31   52.18   4
   0   8  -2  990.86   30.63   4
   0   8  -2  934.45   30.72   1
   0  -8   2  957.71   28.82   4
   0  -8   2  980.87   28.63   4
   0  -8   2  945.24   31.59   1
   0  -8   2 1009.12   31.68   1
  -1   8  -2    4.84    4.36   4
   1  -8   2    2.18    2.21   4
   1  -8   2    1.83    4.21   1
   1  -8   2    8.08    4.15   1
   1  -8   2    4.83    2.14   4
  -2   8  -2  589.18   19.06   4
   2  -8   2  573.84   19.66   1
   2  -8   2  572.55   19.79   1
   3  -8   2  801.65   23.52   1
   3  -8   2  764.74   23.38   1
  -4   8  -2  218.26   14.35   3
  -5   8  -2  145.00   14.68   3
   5   7  -2    2.46    5.14   4
   5   7  -2   -6.18    4.56   1
   4   7  -2    4.79    5.09   1
   4   7  -2   18.11    5.68   4
   3   7  -2   -4.92    3.96   3
   3   7  -2    3.11    2.33   2
   3   7  -2   -3.77    3.61   1
   3   7  -2   -2.91    4.69   4
  -3  -7   2    0.71    4.29   1
   2   7  -2  321.69   15.78   1
   2   7  -2  338.20   15.75   1
   2   7  -2  313.26   14.96   4
  -2  -7   2  328.09   15.18   4
  -2  -7   2  354.10   16.42   1
  -2  -7   2  324.65   15.85   1
   1   7  -2  195.16   11.47   1
   1   7  -2  199.25   11.11   4
  -1  -7   2  203.93   11.32   1
  -1  -7   2  213.51   11.17   4
  -1  -7   2  200.50   11.86   1
   0   7  -2  156.53    9.19   1
   0   7  -2  157.09    9.40   4
   0  -7   2  158.53    9.89   1
   0  -7   2  133.35    8.20   4
   0  -7   2  135.53    8.99   1
   0  -7   2  138.69    7.87   4
  -1   7  -2  262.56   11.98   4
   1  -7   2  304.68   12.80   1
   1  -7   2  310.27    9.37   4
   1  -7   2  289.40    9.27   4
   1  -7   2  328.15   13.03   1
  -2   7  -2   11.73    3.48   4
   2  -7   2   18.87    3.96   1
   2  -7   2   14.93    4.15   1
  -3   7  -2   69.70    8.39   3
  -3   7  -2   68.35    4.91   4
   3  -7   2   54.14    4.59   1
   3  -7   2   63.62    5.06   1
  -4   7  -2   21.57    6.04   3
  -4   7  -2   14.11    5.76   2
  -5   7  -2    3.04    5.07   3
   6   6  -2  153.15   10.76   4
   6   6  -2  132.52   13.65   1
   5   6  -2  881.58   29.24   4
   5   6  -2  847.46   32.48   1
   4   6  -2  703.61   26.57   1
   4   6  -2  676.36   24.33   4
   3   6  -2  249.15   14.14   1
   3   6  -2  262.57   13.15   4
   3   6  -2  263.38   12.76   3
   3   6  -2  244.07   13.76   1
   3   6  -2  263.89    8.64   2
  -3  -6   2  249.12   14.06   1
  -3  -6   2  274.54   14.23   1
   2   6  -2  551.03   19.94   1
   2   6  -2  524.61   19.75   1
   2   6  -2  480.16   18.55   4
  -2  -6   2  477.48   19.25   1
  -2  -6   2  489.96   19.51   1
  -2  -6   2  492.04   18.59   4
   1   6  -2 1057.83   31.68   1
   1   6  -2 1002.64   30.45   4
   1   6  -2 1010.81   31.38   1
  -1  -6   2  981.40   31.51   1
  -1  -6   2 1013.48   29.95   4
   0   6  -2  753.92   23.76   4
   0   6  -2  799.94   24.45   1
   0  -6   2  770.58   22.83   4
   0  -6   2  786.64   23.27   4
   0  -6   2  788.03   24.71   1
   0  -6   2  757.89   24.71   1
  -1   6  -2  534.86   17.18   4
   1  -6   2  549.57   14.81   4
   1  -6   2  553.68   18.14   1
   1  -6   2  532.05   17.90   1
   1  -6   2  551.15   14.84   4
  -2   6  -2  805.68   22.42   4
   2  -6   2  784.30   23.53   1
   2  -6   2  798.06   23.47   1
  -3   6  -2  600.80   16.73   4
  -3   6  -2  608.27   23.37   3
  -3   6  -2  603.41   16.73   4
   3  -6   2  592.11   17.18   1
   3  -6   2  563.56   17.00   1
  -4   6  -2  220.94    7.10   4
  -4   6  -2  240.64   14.34   3
  -5   6  -2  449.80   22.36   3
   6   5  -2    3.36    4.57   4
   6   5  -2    0.01    5.63   1
   5   5  -2   90.84   10.35   1
   5   5  -2   76.45    7.88   4
   4   5  -2    3.73    4.13   1
   4   5  -2   -0.04    3.65   1
   4   5  -2   -1.18    4.06   4
   4   5  -2    2.00    3.75   3
   3   5  -2   47.17    6.69   4
   3   5  -2   48.30    6.93   1
   3   5  -2   49.41    5.85   3
  -3  -5   2   53.76    7.14   1
  -3  -5   2   46.28    6.67   1
   2   5  -2  387.14   15.02   4
   2   5  -2  394.44   15.91   1
   2   5  -2  386.36   15.50   1
  -2  -5   2  370.15   14.91   4
  -2  -5   2  363.51   15.42   1
  -2  -5   2  384.17   15.48   1
   1   5  -2 1156.35   33.82   1
   1   5  -2 1169.88   32.67   4
   1   5  -2 1109.37   33.53   1
  -1  -5   2 1099.18   33.74   1
  -1  -5   2 1170.37   32.40   4
   0   5  -2  361.60   13.05   4
   0   5  -2  379.10   13.65   1
   0   5  -2  387.75   13.64   1
   0  -5   2  376.85   12.66   4
   0  -5   2  366.63   12.78   4
   0  -5   2  383.35   13.89   1
   0  -5   2  368.07   13.62   1
  -1   5  -2    0.54    2.12   1
  -1   5  -2   -3.00    2.20   4
   1  -5   2   -1.12    1.34   4
   1  -5   2    0.97    2.41   1
   1  -5   2   -3.14    2.08   1
   1  -5   2   -0.72    1.34   4
  -2   5  -2   34.08    3.29   4
  -2   5  -2   31.85    3.12   4
   2  -5   2   30.62    3.35   1
   2  -5   2   27.86    3.33   1
  -3   5  -2  334.19    9.40   4
  -3   5  -2  316.99   15.16   3
  -3   5  -2  320.03    9.31   4
   3  -5   2  330.66    9.98   1
   3  -5   2  326.61    9.87   1
  -4   5  -2   76.30    9.05   3
  -5   5  -2   71.30    9.34   2
  -5   5  -2   71.75    9.60   3
   6   4  -2  152.29    8.13   4
   6   4  -2  168.72   12.72   1
   5   4  -2  465.67   16.94   4
   5   4  -2  461.72   19.98   1
   4   4  -2  401.12   18.42   1
   4   4  -2  436.88   16.56   4
   4   4  -2  467.61   18.46   3
   4   4  -2  432.38   18.36   1
  -4  -4   2  475.21   18.84   1
   3   4  -2 1774.14   50.32   1
   3   4  -2 1781.69   50.45   3
   3   4  -2 1743.40   46.45   2
   3   4  -2 1775.11   50.27   1
   3   4  -2 1677.91   47.55   4
  -3  -4   2 1700.41   50.02   1
   2   4  -2 4180.65  112.70   3
   2   4  -2 4194.90  110.52   1
   2   4  -2 4129.08  110.35   1
   2   4  -2 4268.87  106.78   4
  -2  -4   2 4222.05  110.60   1
  -2  -4   2 4343.42  106.94   4
  -2  -4   2 4228.80  110.31   1
   1   4  -2 2485.19   69.93   1
   1   4  -2 2483.04   67.84   4
   1   4  -2 2705.12   70.51   1
  -1  -4   2 2759.18   67.99   4
  -1  -4   2 2701.38   70.52   1
  -1  -4   2 2747.55   70.43   1
   0   4  -2 1638.78   42.38   4
   0   4  -2 1581.86   43.65   1
   0   4  -2 1571.50   43.45   1
   0  -4   2 1599.90   43.91   1
   0  -4   2 1615.82   43.75   1
   0  -4   2 1600.65   42.05   4
   0  -4   2 1677.44   41.90   4
  -1   4  -2 3470.92   83.02   4
  -1   4  -2 3290.32   82.83   4
  -1   4  -2 3301.13   85.32   1
   1  -4   2 3336.00   81.06   4
   1  -4   2 3325.49   85.81   1
   1  -4   2 3386.27   85.83   1
   1  -4   2 3289.36   81.05   4
  -2   4  -2  671.34   17.20   4
  -2   4  -2  656.24   17.18   4
  -2   4  -2  624.95   21.83   3
   2  -4   2  661.56   18.36   1
   2  -4   2  625.94   18.24   1
  -3   4  -2  549.98   21.60   3
   3  -4   2  614.90   16.09   1
   3  -4   2  576.37   15.88   1
  -4   4  -2  293.08   15.51   3
  -5   4  -2  333.94   17.25   2
  -5   4  -2  347.55   18.78   3
  -6   4  -2  297.51   16.94   2
  -6   4  -2  311.02   19.82   3
   6   3  -2  133.07   11.00   1
   5   3  -2   -0.22    3.90   1
   5   3  -2    0.72    4.28   1
   5   3  -2    1.12    3.42   4
   4   3  -2   -4.41    3.79   4
   4   3  -2   -0.36    3.90   1
   4   3  -2    6.70    4.28   1
   4   3  -2   -2.21    3.56   3
  -4  -3   2   -1.61    3.91   1
   3   3  -2  109.16    7.93   1
   3   3  -2  103.12    5.04   2
   3   3  -2  109.39    7.74   1
   3   3  -2  109.04    7.31   4
   3   3  -2  110.13    7.20   3
  -3  -3   2  122.14    8.28   1
   2   3  -2  113.05    7.00   1
   2   3  -2  103.71    6.41   4
   2   3  -2  110.07    5.84   3
  -2  -3   2   94.47    6.50   1
  -2  -3   2  107.46    7.16   4
  -2  -3   2   89.70    6.55   1
   1   3  -2  267.89   10.04   4
   1   3  -2  276.25   10.67   1
   1   3  -2  275.09   10.46   1
  -1  -3   2  276.42   10.75   1
  -1  -3   2  273.55   10.10   4
  -1  -3   2  276.75   10.53   1
   0   3  -2 1832.97   49.59   4
   0   3  -2 1917.53   51.27   1
   0   3  -2 1921.89   51.35   1
   0  -3   2 2036.36   51.58   1
   0  -3   2 1973.54   51.51   1
   0  -3   2 1946.43   49.42   4
   0  -3   2 2029.82   49.74   4
  -1   3  -2   57.51    3.65   4
  -1   3  -2   59.59    3.62   1
  -1   3  -2   58.25    3.47   4
  -1   3  -2   59.39    3.60   1
   1  -3   2   50.65    3.95   1
   1  -3   2   57.42    3.80   1
  -2   3  -2   81.10    3.29   4
  -2   3  -2   75.09    6.14   3
  -2   3  -2   75.88    3.21   4
   2  -3   2   75.32    3.94   1
   2  -3   2   75.55    3.90   1
  -3   3  -2    9.00    4.07   3
   3  -3   2    8.53    1.86   1
   3  -3   2    9.14    2.02   1
  -4   3  -2   48.15    7.53   3
  -4   3  -2   50.77    3.70   4
  -4   3  -2   54.99    3.67   4
   4  -3   2   44.65    3.57   1
   4  -3   2   51.18    3.92   1
  -5   3  -2   20.37    5.51   2
  -5   3  -2   16.60    6.14   3
   5  -3   2   16.54    2.68   1
   5  -3   2   18.29    2.53   1
  -6   3  -2    2.71    6.31   3
  -6   3  -2   23.09    5.91   2
   6  -3   2   14.90    2.43   1
   6   2  -2  239.03   13.58   1
   6   2  -2  253.74   14.10   1
   5   2  -2  196.97   11.16   1
   5   2  -2  176.70   10.90   1
   5   2  -2  178.00    6.53   4
   4   2  -2  460.73   17.48   1
   4   2  -2  446.76   17.53   1
   4   2  -2  448.76   14.77   4
   3   2  -2  622.23   20.59   1
   3   2  -2  614.59   20.64   1
   3   2  -2  643.18   21.18   3
   3   2  -2  622.14   18.94   2
   3   2  -2  610.66   18.93   4
  -3  -2   2  645.46   20.05   4
  -3  -2   2  636.00   20.63   1
  -3  -2   2  620.85   21.59   3
   2   2  -2 1603.06   43.54   4
   2   2  -2 1665.27   46.18   3
   2   2  -2 1640.55   45.46   1
   2   2  -2 1662.78   45.56   1
  -2  -2   2 1665.24   45.45   1
  -2  -2   2 1718.90   44.04   4
  -2  -2   2 1711.93   45.45   1
   1   2  -2  134.42    6.51   4
   1   2  -2  137.69    6.80   1
   1   2  -2  134.86    6.81   1
   1   2  -2  144.74    5.21   3
  -1  -2   2  153.68    7.03   1
  -1  -2   2  159.38    6.97   4
  -1  -2   2  142.24    6.85   1
   0   2  -2  126.51    5.83   4
   0   2  -2  139.16    6.06   4
   0   2  -2  139.60    6.04   1
   0   2  -2  127.49    5.97   1
   0  -2   2  124.90    5.85   4
   0  -2   2  139.46    6.05   1
   0  -2   2  136.46    6.19   1
   0  -2   2  127.99    5.89   4
  -1   2  -2  973.56   27.62   3
  -1   2  -2  976.99   24.63   4
  -1   2  -2  981.57   25.56   1
  -1   2  -2  926.20   24.60   4
  -1   2  -2  924.41   25.44   1
   1  -2   2  952.22   23.67   4
   1  -2   2  984.38   25.77   1
   1  -2   2  936.65   25.69   1
   1  -2   2  955.32   23.67   4
  -2   2  -2  613.11   16.03   4
  -2   2  -2  606.58   16.51   1
  -2   2  -2  628.71   16.03   4
  -2   2  -2  608.15   20.41   3
   2  -2   2  627.79   17.17   1
   2  -2   2  602.68   17.16   1
  -3   2  -2 4372.69  107.25   4
  -3   2  -2 4236.73  120.24   3
  -3   2  -2 4411.08  107.28   4
   3  -2   2 4413.90  111.21   1
   3  -2   2 4529.11  111.32   1
  -4   2  -2 1460.24   47.44   3
  -4   2  -2 1541.11   38.69   4
  -4   2  -2 1482.41   38.73   4
   4  -2   2 1467.13   40.07   1
   4  -2   2 1485.59   40.00   1
  -5   2  -2  139.42   11.99   3
  -5   2  -2  154.78   10.28   2
   5  -2   2  163.85    7.51   1
   5  -2   2  156.37    7.61   1
  -6   2  -2  297.21   15.09   2
  -6   2  -2  268.59   18.45   3
   6  -2   2  282.36   11.16   1
   6  -2   2  262.33   10.88   1
   6   1  -2    8.79    4.47   1
   6   1  -2    1.38    4.01   1
   5   1  -2   -1.91    3.66   1
   5   1  -2   -2.29    3.34   1
  -5  -1   2   -7.95    4.17   3
   4   1  -2  262.06    8.49   4
   4   1  -2  268.91   12.33   1
   4   1  -2  272.70    8.56   4
   4   1  -2  288.99   12.22   1
  -4  -1   2  281.93   14.00   3
   3   1  -2   11.19    2.82   4
   3   1  -2   13.95    3.47   1
   3   1  -2   11.35    2.94   2
   3   1  -2    9.53    3.06   1
  -3  -1   2   16.58    3.60   4
  -3  -1   2   14.67    3.89   3
  -3  -1   2   19.52    3.51   1
   2   1  -2  560.90   17.18   1
   2   1  -2  527.98   16.93   1
   2   1  -2  542.05   15.98   4
  -2  -1   2  549.60   17.45   3
  -2  -1   2  536.28   16.96   1
  -2  -1   2  563.51   16.51   4
  -2  -1   2  560.21   16.94   1
   1   1  -2 5537.67  137.82   4
   1   1  -2 5220.92  142.44   1
  -1  -1   2 5560.05  147.10   3
  -1  -1   2 5387.59  143.27   1
  -1  -1   2 5442.83  142.46   1
  -1  -1   2 5678.99  134.21   4
   0   1  -2  374.44   12.00   1
   0   1  -2  408.64   11.70   4
   0   1  -2  417.49   12.12   1
   0   1  -2  400.70   11.70   4
   0  -1   2  402.02   12.11   1
   0  -1   2  415.85   11.81   4
   0  -1   2  399.21   11.75   4
  -1   1  -2  528.02   14.43   4
  -1   1  -2  529.04   14.36   4
  -1   1  -2  533.60   16.47   3
  -1   1  -2  516.41   14.90   1
   1  -1   2  544.85   15.15   1
   1  -1   2  525.23   13.96   4
   1  -1   2  532.21   16.23   3
   1  -1   2  488.85   14.91   1
  -2   1  -2  801.50   21.65   4
  -2   1  -2  820.63   21.64   4
  -2   1  -2  849.41   22.47   1
  -2   1  -2  798.06   25.82   3
  -2   1  -2  826.20   22.35   1
   2  -1   2  795.16   25.51   3
   2  -1   2  833.55   22.86   1
   2  -1   2  842.47   22.83   1
  -3   1  -2   56.56    4.34   4
  -3   1  -2   54.46    6.45   3
  -3   1  -2   53.86    4.24   4
   3  -1   2   56.95    4.48   1
   3  -1   2   50.62    4.17   1
   3  -1   2   53.67    6.20   3
  -4   1  -2   10.38    3.65   4
  -4   1  -2   12.12    5.14   3
   4  -1   2    5.91    3.38   1
   4  -1   2    7.49    3.13   1
  -5   1  -2  254.05   16.11   3
  -5   1  -2  257.14   12.38   2
   5  -1   2  230.55   10.64   1
   5  -1   2  266.97   11.16   1
   6  -1   2   11.22    4.11   1
   6  -1   2    6.39    3.64   1
   6   0  -2  381.03   15.91   1
   6   0  -2  364.61   15.78   1
  -6   0   2  393.17   20.88   3
   5   0  -2  716.15   23.86   1
   5   0  -2  740.77   24.07   1
  -5   0   2  736.03   28.41   3
   4   0  -2 1008.09   29.51   1
   4   0  -2  972.89   29.38   1
  -4   0   2  982.04   33.17   3
   3   0  -2  619.24   15.90   4
   3   0  -2  655.36   20.66   2
   3   0  -2  643.55   19.53   1
   3   0  -2  599.90   19.37   1
  -3   0   2  659.81   18.76   4
  -3   0   2  609.08   21.59   3
   2   0  -2  421.79   12.30   4
   2   0  -2  426.58   14.80   2
   2   0  -2  423.43   13.67   1
   2   0  -2  442.13   13.82   1
  -2   0   2  423.36   13.03   4
  -2   0   2  441.52   14.87   3
  -2   0   2  436.90   13.47   1
  -2   0   2  447.80   13.56   1
   1   0  -2   40.96    3.50   1
   1   0  -2   31.28    3.14   1
   1   0  -2   38.62    3.40   4
  -1   0   2   42.87    3.50   4
  -1   0   2   41.73    3.53   1
  -1   0   2   42.63    3.54   4
   0   0  -2 4940.31  129.59   1
   0   0  -2 4702.96  129.43   1
   0   0  -2 4991.24  125.47   4
   0   0   2 4746.14  127.04   1
   0   0   2 4618.15  121.22   4
   0   0   2 5074.10  125.05   4
   0   0   2 5062.90  128.96   1
  -1   0  -2 2201.05   52.74   4
  -1   0  -2 2001.72   54.21   1
  -1   0  -2 2107.00   54.30   1
  -1   0  -2 2069.64   52.54   4
   1   0   2 2115.06   52.40   4
   1   0   2 2090.72   54.44   1
   1   0   2 2116.07   54.46   1
   1   0   2 2075.44   52.35   4
  -2   0  -2 1607.94   39.75   4
  -2   0  -2 1472.25   40.67   1
  -2   0  -2 1550.49   39.56   4
  -2   0  -2 1537.56   40.91   1
   2   0   2 1497.79   41.05   1
   2   0   2 1525.54   41.17   1
   2   0   2 1544.24   44.24   3
   2   0   2 1557.76   38.63   4
   2   0   2 1541.90   38.63   4
  -3   0  -2 1242.55   34.93   4
  -3   0  -2 1372.30   35.09   4
   3   0   2 1286.48   36.29   1
   3   0   2 1332.79   36.55   1
   3   0   2 1301.01   40.15   3
   4   0   2  227.18   10.38   1
   4   0   2  229.10   10.66   1
  -5   0  -2  131.22    7.91   2
   5   0   2  131.72    8.59   1
   5   0   2  123.95    8.14   1
   6   0   2  585.46   21.83   1
   6   0   2  649.31   22.40   1
   6  -1  -2  161.32    9.23   1
   6  -1  -2  164.04    9.49   1
  -6   1   2  165.27   14.04   3
   5  -1  -2   29.31    4.54   1
   5  -1  -2   32.83    4.75   1
  -5   1   2   32.63    6.76   3
   4  -1  -2  331.37   12.40   1
   4  -1  -2  331.84   12.32   1
  -4   1   2  317.73   15.48   3
   3  -1  -2  358.02   11.95   1
   3  -1  -2  342.66   13.79   2
   3  -1  -2  330.88   11.88   1
  -3   1   2  339.29   14.26   3
  -3   1   2  356.30   11.40   4
   2  -1  -2 5313.43  141.70   2
   2  -1  -2 5302.60  134.27   1
   2  -1  -2 5057.31  134.07   1
  -2   1   2 5439.01  133.96   1
  -2   1   2 5490.53  129.87   4
  -2   1   2 5293.06  133.93   1
   1  -1  -2  934.59   28.72   2
   1  -1  -2  985.79   26.43   1
   1  -1  -2  950.46   26.28   1
   1  -1  -2  965.88   25.04   4
  -1   1   2  978.79   26.27   1
  -1   1   2  955.82   25.36   4
  -1   1   2 1007.06   25.55   4
  -1   1   2  978.15   26.22   1
   0  -1  -2   30.70    3.06   1
   0  -1  -2   35.39    3.36   4
   0  -1  -2   35.92    3.27   4
   0   1   2   24.99    2.86   1
   0   1   2   32.49    3.13   4
   0   1   2   37.80    3.45   4
   0   1   2   32.73    3.14   1
  -1  -1  -2   76.38    5.26   4
  -1  -1  -2   83.63    4.90   1
  -1  -1  -2   85.09    5.17   1
  -1  -1  -2   85.20    4.83   4
   1   1   2   82.31    5.01   4
   1   1   2   83.04    5.19   1
   1   1   2   82.41    4.90   4
  -2  -1  -2 1174.93   32.48   4
  -2  -1  -2 1225.83   33.35   1
  -2  -1  -2 1222.23   32.24   4
  -2  -1  -2 1172.05   33.31   1
   2   1   2 1227.78   33.57   1
   2   1   2 1180.12   33.56   1
   2   1   2 1196.99   35.94   3
   2   1   2 1189.84   31.73   4
   2   1   2 1225.01   31.79   4
  -3  -1  -2   33.18    4.30   4
  -3  -1  -2   30.00    4.13   1
   3   1   2   34.61    3.56   4
   3   1   2   26.96    4.21   1
   3   1   2   34.87    5.32   3
   3   1   2   30.93    4.48   1
   4   1   2   10.26    4.03   1
   4   1   2   10.13    2.17   4
   4   1   2    9.56    2.20   4
   4   1   2   10.03    4.19   1
  -5  -1  -2  152.79    7.86   2
   5   1   2  148.04    9.67   1
   5   1   2  158.19    9.85   1
   6   1   2   -7.97    3.24   1
   6   1   2    1.27    4.14   1
   6  -2  -2  192.95    9.27   1
   6  -2  -2  186.10    9.15   1
  -6   2   2  222.09   15.63   3
   5  -2  -2  419.02   14.48   1
   5  -2  -2  421.62   14.43   1
  -5   2   2  398.07   19.87   3
   4  -2  -2   78.46    5.59   1
   4  -2  -2   83.80    5.57   1
  -4   2   2   88.03    9.51   2
  -4   2   2   57.45    7.65   3
   3  -2  -2 1845.52   48.67   1
   3  -2  -2 1888.35   48.75   1
  -3   2   2 1851.57   46.80   4
  -3   2   2 1806.48   54.63   2
   2  -2  -2 4324.18  121.19   2
   2  -2  -2 4618.53  118.11   1
  -2   2   2 4488.42  110.09   4
  -2   2   2 4486.95  110.04   4
  -2   2   2 4639.94  113.57   1
  -2   2   2 4441.92  122.00   2
   1  -2  -2 9578.87  250.78   1
   1  -2  -2 9372.83  261.67   2
   1  -2  -2 9999.99  253.81   1
  -1   2   2 9957.24  248.99   1
  -1   2   2 9984.83  249.94   1
  -1   2   2 9319.53  240.27   4
  -1   2   2 9526.32  239.46   4
   0  -2  -2   76.97    4.94   1
   0  -2  -2   78.78    4.59   4
   0  -2  -2  107.37    6.69   2
   0   2   2   79.20    4.87   4
   0   2   2   81.28    4.90   1
   0   2   2   81.07    4.83   1
   0   2   2   78.56    5.25   4
  -1  -2  -2 2493.13   65.41   1
  -1  -2  -2 2396.04   65.45   1
  -1  -2  -2 2465.93   63.31   4
   1   2   2 2525.77   65.65   1
   1   2   2 2610.09   63.54   4
   1   2   2 2548.15   65.57   1
   1   2   2 2446.98   63.36   4
  -2  -2  -2 3246.31   85.53   1
  -2  -2  -2 3317.08   82.91   4
  -2  -2  -2 3306.13   85.49   1
   2   2   2 3211.80   85.62   1
   2   2   2 3257.72   85.81   1
   2   2   2 3226.10   82.41   4
   2   2   2 3350.83   82.61   4
  -3  -2  -2 2535.13   69.76   1
   3   2   2 2676.30   74.62   3
   3   2   2 2680.91   70.38   1
   3   2   2 2596.36   66.74   4
   3   2   2 2580.11   70.32   1
   3   2   2 2570.61   66.64   4
  -4  -2  -2  269.72    9.34   2
   4   2   2  284.77   13.40   1
   4   2   2  269.20   10.49   4
   4   2   2  260.36   10.22   4
   4   2   2  289.16   13.31   1
   5   2   2  425.00   18.08   1
   5   2   2  432.59   17.99   1
   5   2   2  428.67   11.88   4
   6   2   2  521.73   21.50   1
   6   2   2  506.43   21.13   1
   6  -3  -2   22.19    3.28   1
   6  -3  -2   16.67    3.20   1
  -6   3   2   23.18    7.29   3
   5  -3  -2    3.81    2.47   1
   5  -3  -2    8.93    2.71   1
  -5   3   2   10.72    5.12   3
  -5   3   2  -10.81    6.81   2
   4  -3  -2   19.61    3.10   1
   4  -3  -2   13.36    2.96   1
  -4   3   2   12.48    7.00   2
  -4   3   2   17.71    5.47   3
   3  -3  -2    4.08    2.24   1
   3  -3  -2    2.66    2.24   1
  -3   3   2    3.64    2.37   4
  -3   3   2    1.11    4.67   2
   2  -3  -2  152.52    6.44   1
   2  -3  -2  149.80    6.44   1
   2  -3  -2  139.48    8.71   2
  -2   3   2  151.88    6.26   4
  -2   3   2  144.72    9.50   2
  -2   3   2  149.50    5.87   4
   1  -3  -2    2.95    2.00   1
   1  -3  -2    4.09    1.96   1
   1  -3  -2    8.32    1.63   4
   1  -3  -2    4.85    2.91   2
  -1   3   2    2.97    1.93   1
  -1   3   2    2.11    1.97   4
  -1   3   2    4.71    2.43   4
  -1   3   2    2.34    3.37   2
  -1   3   2    4.17    1.89   1
   0  -3  -2  302.18   10.45   4
   0  -3  -2  307.38   12.03   2
   0  -3  -2  298.00   10.84   1
   0  -3  -2  284.72   10.90   1
   0   3   2  302.96   11.06   1
   0   3   2  301.53   10.59   4
   0   3   2  296.73   10.82   1
   0   3   2  326.46   11.26   4
  -1  -3  -2  399.06   13.95   1
  -1  -3  -2  394.26   13.31   2
  -1  -3  -2  395.87   13.80   1
  -1  -3  -2  384.07   13.17   4
   1   3   2  385.68   13.51   4
   1   3   2  389.04   13.81   1
   1   3   2  390.51   13.76   1
   1   3   2  376.13   13.49   4
  -2  -3  -2  172.07    8.71   4
  -2  -3  -2  163.74    8.56   1
  -2  -3  -2  156.70    6.81   2
  -2  -3  -2  151.32    8.64   1
   2   3   2  168.89    9.02   4
   2   3   2  152.34    8.19   4
   2   3   2  169.93    8.98   1
  -3  -3  -2  456.93   13.01   2
  -3  -3  -2  465.39   16.99   1
   3   3   2  413.21   16.71   1
   3   3   2  434.85   15.91   4
   3   3   2  466.70   17.44   1
   3   3   2  408.47   18.28   3
   3   3   2  441.33   15.70   4
  -4  -3  -2    5.77    4.40   1
   4   3   2    7.31    4.12   4
   4   3   2    8.39    4.48   1
   4   3   2   13.74    4.70   4
   4   3   2    7.34    4.33   1
   5   3   2    0.99    3.28   4
   5   3   2   -0.61    4.34   1
   5   3   2    7.53    4.68   1
   6   3   2   -5.13    4.11   1
  -6   4   2  271.47   17.76   3
   5  -4  -2  524.79   15.60   1
   5  -4  -2  562.21   15.81   1
  -5   4   2  573.90   25.63   2
  -5   4   2  570.63   24.99   3
   4  -4  -2   33.21    3.43   1
   4  -4  -2   43.59    3.63   1
  -4   4   2   46.32    3.99   4
  -4   4   2   42.54    7.54   3
  -4   4   2   26.04    7.56   2
   3  -4  -2   14.41    2.77   1
  -3   4   2   21.63    2.89   4
  -3   4   2   20.69    3.19   4
  -3   4   2   37.42    7.38   2
   2  -4  -2  928.70   25.92   1
   2  -4  -2  903.83   25.95   1
  -2   4   2  915.02   31.09   2
  -2   4   2  926.02   24.73   4
   1  -4  -2 3433.30   89.46   1
   1  -4  -2 3461.92   95.26   2
   1  -4  -2 3473.51   89.39   1
   1  -4  -2 3464.81   85.19   4
  -1   4   2 3466.36   89.09   1
  -1   4   2 3493.33   86.53   4
  -1   4   2 3409.50   95.76   2
   0  -4  -2  273.11   10.87   1
   0  -4  -2  276.28   10.30   4
   0  -4  -2  279.92   11.69   2
   0  -4  -2  275.12   11.04   1
   0   4   2  274.71   10.63   4
   0   4   2  295.79   12.53   2
   0   4   2  281.23   11.12   1
   0   4   2  281.37   11.02   1
  -1  -4  -2 2435.71   66.04   1
  -1  -4  -2 2544.63   66.41   1
  -1  -4  -2 2432.60   63.68   4
  -1  -4  -2 2424.98   67.16   2
   1   4   2 2495.47   64.33   4
   1   4   2 2532.57   66.29   1
   1   4   2 2340.98   63.81   4
   1   4   2 2422.55   65.96   1
  -2  -4  -2 2135.97   59.98   1
  -2  -4  -2 2284.25   58.38   4
  -2  -4  -2 2150.63   58.92   2
  -2  -4  -2 2129.29   60.30   1
   2   4   2 2197.91   58.40   4
   2   4   2 2179.27   60.19   1
   2   4   2 2193.13   60.34   1
   2   4   2 2170.38   58.11   4
  -3  -4  -2 2846.68   77.41   1
   3   4   2 2890.04   77.75   1
   3   4   2 2779.20   74.25   4
   3   4   2 2807.19   74.13   4
   3   4   2 2779.33   77.37   1
  -4  -4  -2  844.10   28.86   1
   4   4   2  835.52   26.44   4
   4   4   2  864.22   26.98   4
   4   4   2  855.19   29.42   1
   4   4   2  815.71   28.92   1
   5   4   2  282.81   15.22   1
   5   4   2  276.52   12.34   4
   6   4   2   48.03    5.10   4
   6   4   2   41.97    8.01   1
  -5   5   2   -2.54    7.55   2
  -5   5   2    8.04    4.97   3
   4  -5  -2    6.16    2.17   1
   4  -5  -2    2.58    2.04   1
  -4   5   2    4.26    2.44   4
  -4   5   2    3.29    6.39   2
   3  -5  -2  704.46   21.53   1
   3  -5  -2  726.93   21.44   1
  -3   5   2  748.54   21.13   4
  -3   5   2  774.16   20.78   4
  -3   5   2  754.64   28.82   2
   2  -5  -2   62.44    5.36   1
   2  -5  -2   68.29    5.31   1
  -2   5   2   68.87    4.90   4
  -2   5   2   54.18    7.87   2
   1  -5  -2   42.44    4.75   1
   1  -5  -2   47.64    3.66   4
   1  -5  -2   43.69    4.83   1
  -1   5   2   51.35    4.70   1
  -1   5   2   43.86    4.69   4
  -1   5   2   37.03    6.31   2
   0  -5  -2 1287.56   35.43   4
   0  -5  -2 1365.32   37.60   1
   0  -5  -2 1259.78   37.45   1
   0   5   2 1288.22   39.92   2
   0   5   2 1348.37   37.29   1
   0   5   2 1284.13   36.09   4
   0   5   2 1250.10   37.01   1
  -1  -5  -2  404.35   16.20   1
  -1  -5  -2  458.95   15.83   4
  -1  -5  -2  417.41   16.14   1
   1   5   2  415.28   15.68   4
   1   5   2  431.40   16.22   1
   1   5   2  433.68   16.32   1
  -2  -5  -2  198.56   10.51   4
  -2  -5  -2  179.66   10.84   1
  -2  -5  -2  182.37   10.65   1
   2   5   2  183.51   10.18   4
   2   5   2  184.11   10.71   1
   2   5   2  197.43   10.69   1
   2   5   2  185.25   11.37   4
  -3  -5  -2    4.79    4.64   1
   3   5   2    0.97    5.57   4
   3   5   2    0.03    1.36   1
   3   5   2    3.74    4.31   1
   3   5   2   10.43    5.08   4
   4   5   2  128.57    9.36   4
   4   5   2  133.24   10.31   1
   5   5   2   29.35    6.79   1
   5   5   2   32.78    5.99   4
   6   5   2   18.03    5.37   4
   6   5   2   15.29    6.95   1
  -5   6   2  507.92   24.43   3
   4  -6  -2  577.51   16.32   1
   4  -6  -2  540.55   16.11   1
  -4   6   2  530.45   25.29   2
   3  -6  -2  158.51    7.78   1
   3  -6  -2  157.18    7.70   1
  -3   6   2  168.21   13.37   2
  -3   6   2  150.82    7.31   4
   2  -6  -2 1319.95   37.10   1
   2  -6  -2 1311.12   37.22   1
  -2   6   2 1306.95   35.72   4
  -2   6   2 1289.63   43.47   2
   1  -6  -2 1806.03   50.28   1
   1  -6  -2 1892.43   46.28   4
   1  -6  -2 1757.55   49.97   1
  -1   6   2 1796.95   48.38   4
  -1   6   2 1740.82   55.02   2
   0  -6  -2 1950.12   54.74   1
   0  -6  -2 2003.65   54.66   1
   0  -6  -2 1919.24   51.59   4
   0   6   2 1946.70   52.80   4
   0   6   2 1938.62   54.10   1
   0   6   2 1928.28   57.86   2
  -1  -6  -2  694.43   22.32   4
  -1  -6  -2  682.39   23.73   1
   1   6   2  654.35   22.94   1
   1   6   2  650.13   23.15   1
   1   6   2  638.78   22.53   4
  -2  -6  -2   77.45    8.22   1
  -2  -6  -2   76.66    8.20   1
   2   6   2   81.95    8.40   1
   2   6   2   87.69    8.80   4
   2   6   2   63.30    7.46   1
  -3  -6  -2   12.62    5.46   1
   3   6   2   34.91    7.25   4
   3   6   2   23.52    5.80   1
   3   6   2   14.81    5.44   4
   4   6   2  517.52   20.90   4
   4   6   2  566.54   23.08   1
   5   6   2  101.06   11.23   1
   5   6   2   93.44    9.31   4
  -5   7   2   64.86    9.78   3
   4  -7  -2   56.66    4.45   1
   3  -7  -2  459.53   15.49   1
   3  -7  -2  435.05   15.22   1
  -3   7   2  414.93   14.75   4
  -3   7   2  439.31   21.95   2
   2  -7  -2  181.73    9.75   1
   2  -7  -2  191.15    9.92   1
  -2   7   2  189.42    9.57   4
  -2   7   2  191.86   14.62   2
   1  -7  -2  271.87   12.61   1
   1  -7  -2  274.40    9.78   4
   1  -7  -2  264.08   12.50   1
  -1   7   2  263.61   15.44   2
  -1   7   2  249.23   11.71   4
   0  -7  -2   46.03    6.47   1
   0  -7  -2   52.39    5.74   4
   0  -7  -2   48.06    6.53   1
   0   7   2   45.00    6.35   4
   0   7   2   46.96    7.75   2
   0   7   2   52.00    6.34   1
  -1  -7  -2  348.11   14.95   4
  -1  -7  -2  344.25   15.95   1
   1   7   2  330.52   15.28   1
   1   7   2  339.65   15.46   4
  -2  -7  -2   80.27    9.13   1
   2   7   2   84.21    8.90   1
   2   7   2   84.75    9.24   4
  -3  -7  -2   23.79    6.11   1
   3   7   2   28.23    6.44   4
   3   7   2   27.64    6.40   1
   4   7   2   40.79    7.78   1
   4   7   2   59.94    8.33   4
   5   7   2    1.87    5.54   4
   4  -8  -2  411.28   13.69   1
   3  -8  -2  580.39   20.00   1
   3  -8  -2  617.09   20.12   1
   2  -8  -2 1089.04   33.70   1
   2  -8  -2 1144.48   33.81   1
  -2   8   2 1064.27   39.91   2
  -2   8   2 1098.34   32.44   4
   1  -8  -2 1000.30   27.73   4
   1  -8  -2 1052.54   32.57   1
   1  -8  -2 1060.97   32.79   1
  -1   8   2  977.92   31.11   4
  -1   8   2  995.01   36.67   2
   0  -8  -2  623.75   21.32   4
   0  -8  -2  682.00   24.19   1
   0  -8  -2  634.06   24.08   1
   0   8   2  692.85   23.83   1
   0   8   2  649.37   26.60   2
   0   8   2  668.52   23.61   4
  -1  -8  -2  556.57   20.62   4
  -1  -8  -2  559.84   22.64   1
  -1  -8  -2  567.17   22.24   1
   1   8   2  528.48   21.31   4
   1   8   2  567.89   21.98   1
  -2  -8  -2  652.14   25.82   1
   2   8   2  663.78   24.81   4
   2   8   2  657.35   25.31   1
   3   8   2  555.13   23.09   4
   4   8   2  495.98   21.84   4
   5   8   2    8.42    6.14   4
   4  -9  -2    6.02    3.09   1
   4  -9  -2    0.77    2.85   1
   3  -9  -2   54.93    6.33   1
   3  -9  -2   49.26    6.12   1
   2  -9  -2  118.53    8.95   1
   2  -9  -2  100.14    9.03   1
  -2   9   2  131.28   14.15   2
  -2   9   2   95.64    8.57   4
   1  -9  -2   84.06    8.65   1
   1  -9  -2   88.79    8.85   1
  -1   9   2   96.85    9.09   4
  -1   9   2   75.85   10.91   2
   0  -9  -2   17.43    5.38   1
   0  -9  -2   13.01    4.78   1
   0   9   2   21.98    6.01   4
   0   9   2   16.47    7.74   2
  -1  -9  -2  261.55   14.87   1
   1   9   2  227.01   13.34   4
  -2  -9  -2   52.75    8.19   1
   2   9   2   33.29    7.33   4
   3   9   2    7.60    5.93   4
   4   9   2   61.31    9.89   4
   4 -10  -2  121.34    7.64   1
   4 -10  -2  119.24    7.69   1
   3 -10  -2   55.88    6.97   1
   3 -10  -2   59.73    6.94   1
   2 -10  -2  106.72    8.75   1
   2 -10  -2   83.27    8.61   1
   1 -10  -2  471.41   19.97   1
   1 -10  -2  432.14   19.64   1
  -1  10   2  448.96   19.19   4
  -1  10   2  476.29   24.08   2
   0 -10  -2  245.71   14.57   1
   0  10   2  243.97   14.13   4
   0  10   2  223.45   17.62   2
  -1 -10  -2  294.77   16.67   1
   1  10   2  299.99   16.24   4
   2  10   2  257.84   15.93   4
   3  10   2  254.65   16.05   4
   3 -11  -2    0.16    4.42   1
   3 -11  -2    6.84    4.64   1
   2 -11  -2   67.24    8.50   1
   2 -11  -2   58.91    8.15   1
   1 -11  -2   14.18    5.90   1
   0 -11  -2   29.07    7.39   1
   0  11   2   32.95    7.59   4
  -1 -11  -2    2.73    5.66   1
   1  11   2    3.09    5.51   4
   2  11   2   35.14    8.38   4
   1 -12  -2  179.43   13.39   1
   0 -12  -2   30.15    7.79   1
   1  12   2   41.48    9.26   4
   2  12  -3    7.34    6.96   4
   1  12  -3   -0.45    5.87   4
  -1 -12   3   10.06    6.69   1
  -1 -12   3   -4.99    4.84   4
   0 -12   3   36.53    5.67   4
   0 -12   3   27.36    7.54   1
   1 -12   3    5.92    5.77   1
   2 -12   3  163.97   11.69   1
   3  11  -3   75.45   10.81   4
   2  11  -3   21.47    6.92   4
   1  11  -3  188.97   13.23   4
   1  11  -3  187.16   13.01   2
  -1 -11   3  194.74   14.16   1
  -1 -11   3  184.71   11.82   4
   0  11  -3   66.90    8.77   4
   0 -11   3   62.99    8.98   1
   0 -11   3   67.94    6.96   4
   1 -11   3  533.76   22.33   1
   2 -11   3  577.47   22.77   1
   2 -11   3  601.11   23.20   1
  -3  11  -3  206.39   14.18   3
   3 -11   3  182.00   11.06   1
   3 -11   3  184.26   10.70   1
   4  10  -3   29.47    8.31   4
   3  10  -3   35.03    8.14   4
   2  10  -3    4.77    5.95   4
  -2 -10   3    7.27    5.59   1
   1  10  -3    6.10    5.60   4
  -1 -10   3   15.43    6.01   1
  -1 -10   3   18.45    5.56   4
   0  10  -3  233.01   13.68   4
   0 -10   3  253.35   14.25   1
   0 -10   3  252.99   11.68   4
  -1  10  -3   57.02    7.79   4
   1 -10   3   61.62    7.92   1
   1 -10   3   70.49    8.43   1
   2 -10   3   24.88    5.67   1
   2 -10   3   41.20    6.26   1
  -3  10  -3   76.71    9.42   3
   3 -10   3   86.92    7.59   1
   3 -10   3   85.34    7.56   1
  -4  10  -3    0.60    5.14   3
   4 -10   3    3.82    2.74   1
   4   9  -3  148.85   13.23   4
   3   9  -3  271.60   15.88   4
   2   9  -3  933.30   32.81   4
  -2  -9   3 1020.19   35.04   1
   1   9  -3 1110.98   35.87   4
  -1  -9   3 1111.40   37.36   1
   0   9  -3    3.21    4.57   4
   0  -9   3    5.33    4.12   1
   0  -9   3    8.76    3.84   4
   0  -9   3   10.16    4.80   1
  -1   9  -3  191.22   11.03   4
   1  -9   3  201.73   11.61   1
   1  -9   3  183.86    6.73   4
   1  -9   3  178.79   11.10   1
   1  -9   3  180.85    6.68   4
  -2   9  -3  897.38   27.29   4
   2  -9   3  849.52   27.76   1
   2  -9   3  817.72   27.56   1
  -3   9  -3  436.52   20.65   3
   3  -9   3  480.90   16.84   1
   3  -9   3  464.49   16.67   1
  -4   9  -3   56.52    8.95   3
   4  -9   3   51.01    4.17   1
   4  -9   3   51.98    3.92   1
   5   8  -3   -0.46    5.74   4
   4   8  -3   53.73    8.13   4
   3   8  -3   86.76    9.67   4
   2   8  -3   94.14    9.36   4
   2   8  -3   90.93    9.43   1
  -2  -8   3   87.65    9.59   1
   1   8  -3   -1.58    4.80   4
   1   8  -3   -6.73    3.81   1
  -1  -8   3    2.38    4.45   1
  -1  -8   3    3.59    4.44   4
  -1  -8   3   -2.97    3.75   1
   0   8  -3  202.64   11.40   1
   0   8  -3  195.18   11.34   4
   0  -8   3  184.05   11.29   1
   0  -8   3  194.43   11.58   1
   0  -8   3  207.57   10.21   4
   0  -8   3  181.78    9.67   4
  -1   8  -3   -0.52    3.95   4
   1  -8   3   -0.51    2.24   4
   1  -8   3    2.01    4.08   1
   1  -8   3    1.42    4.02   1
   1  -8   3    2.59    2.40   4
  -2   8  -3   44.88    5.70   4
   2  -8   3   45.74    5.74   1
   2  -8   3   45.82    5.74   1
  -3   8  -3   24.58    5.70   3
   3  -8   3   21.33    4.01   1
   3  -8   3   17.62    3.71   1
  -4   8  -3   34.64    7.23   3
  -5   8  -3   50.85    9.22   3
   5   7  -3  383.23   17.92   4
   4   7  -3  326.87   17.92   1
   4   7  -3  342.61   16.55   4
   3   7  -3  109.70   10.56   1
   3   7  -3  116.42    8.69   3
   3   7  -3  128.00    9.76   4
  -3  -7   3  111.74   10.69   1
   2   7  -3 1334.61   40.69   1
   2   7  -3 1221.26   38.84   4
   2   7  -3 1330.37   41.00   1
  -2  -7   3 1277.96   40.56   1
  -2  -7   3 1295.99   41.05   1
   1   7  -3 2080.89   59.17   1
   1   7  -3 2091.41   57.67   4
  -1  -7   3 2013.52   59.62   1
  -1  -7   3 2088.84   59.52   1
  -1  -7   3 2179.76   57.02   4
   0   7  -3 1331.25   38.95   1
   0   7  -3 1311.87   38.08   4
   0  -7   3 1369.26   36.99   4
   0  -7   3 1292.75   39.66   1
   0  -7   3 1348.37   39.65   1
   0  -7   3 1295.04   37.00   4
  -1   7  -3 1269.12   36.10   4
   1  -7   3 1260.24   32.91   4
   1  -7   3 1262.98   37.43   1
   1  -7   3 1269.58   32.83   4
   1  -7   3 1285.31   37.54   1
  -2   7  -3 2063.94   53.70   4
   2  -7   3 2070.47   55.53   1
   2  -7   3 1977.17   55.36   1
  -3   7  -3  449.80   14.92   4
  -3   7  -3  440.31   19.85   3
   3  -7   3  467.23   15.31   1
   3  -7   3  505.59   15.61   1
  -4   7  -3  533.38   23.71   3
  -5   7  -3  108.12   12.22   3
   6   6  -3   40.37    8.53   1
   6   6  -3   34.25    7.02   4
   5   6  -3   77.61    8.53   4
   5   6  -3   63.87    9.23   1
   4   6  -3   52.38    7.46   4
   4   6  -3   71.14    9.03   1
   4   6  -3   57.07    6.85   3
   3   6  -3  236.85   13.66   1
   3   6  -3  238.25   13.07   4
   3   6  -3  256.19   13.99   1
   3   6  -3  248.82   11.61   3
  -3  -6   3  246.14   13.65   1
   2   6  -3   -1.51    3.44   1
   2   6  -3   -3.39    3.31   1
   2   6  -3    0.31    4.26   4
  -2  -6   3    0.99    4.43   4
  -2  -6   3   -2.92    3.88   1
  -2  -6   3    4.58    3.90   1
   1   6  -3    4.77    3.98   4
   1   6  -3    9.32    3.94   1
   1   6  -3    6.79    3.78   1
  -1  -6   3   12.99    4.30   1
  -1  -6   3   10.89    4.26   4
   0   6  -3   31.56    4.64   1
   0   6  -3   37.99    5.11   4
   0  -6   3   32.39    4.38   4
   0  -6   3   34.91    5.20   1
   0  -6   3   30.38    4.61   4
   0  -6   3   32.54    4.93   1
  -1   6  -3   48.78    5.09   4
   1  -6   3   51.53    3.78   4
   1  -6   3   48.37    5.45   1
   1  -6   3   53.41    4.08   4
   1  -6   3   51.26    5.68   1
  -2   6  -3  110.83    6.37   4
  -2   6  -3  125.07    8.55   3
   2  -6   3  104.46    7.16   1
   2  -6   3  114.05    6.77   1
  -3   6  -3  336.92   16.02   3
  -3   6  -3  320.18   11.07   4
   3  -6   3  328.46   11.28   1
  -4   6  -3   45.87    7.53   3
  -5   6  -3    6.73    5.72   3
   6   5  -3  170.33   10.01   4
   6   5  -3  162.50   13.52   1
   5   5  -3   64.90    9.12   1
   5   5  -3   70.21    7.81   4
   4   5  -3  168.09   10.40   4
   4   5  -3  163.22   11.41   1
   4   5  -3  160.51   10.24   3
   3   5  -3  569.37   21.83   1
   3   5  -3  591.14   19.93   3
   3   5  -3  545.95   20.52   4
  -3  -5   3  588.42   22.23   1
   2   5  -3  681.57   23.73   4
   2   5  -3  749.27   22.78   3
   2   5  -3  792.64   25.44   1
   2   5  -3  729.26   25.08   1
  -2  -5   3  718.78   25.04   1
  -2  -5   3  774.08   25.41   1
  -2  -5   3  787.05   24.40   4
   1   5  -3  677.21   22.53   1
   1   5  -3  682.55   22.39   1
   1   5  -3  663.84   21.70   4
  -1  -5   3  687.70   22.72   1
  -1  -5   3  674.03   21.31   4
   0   5  -3 2508.52   64.34   4
   0   5  -3 2493.61   66.26   1
   0   5  -3 2492.44   66.46   1
   0  -5   3 2554.85   63.78   4
   0  -5   3 2441.97   66.69   1
   0  -5   3 2452.39   63.85   4
   0  -5   3 2436.31   66.57   1
  -1   5  -3 1969.21   51.77   1
  -1   5  -3 1921.28   50.46   4
   1  -5   3 1983.07   48.65   4
   1  -5   3 1885.47   52.25   1
   1  -5   3 1915.50   52.23   1
   1  -5   3 1953.23   48.58   4
  -2   5  -3 1223.23   37.81   3
  -2   5  -3 1221.83   32.77   4
  -2   5  -3 1253.20   32.83   4
   2  -5   3 1230.55   34.28   1
   2  -5   3 1258.53   34.28   1
  -3   5  -3  392.43   12.19   4
  -3   5  -3  392.59   17.54   3
  -3   5  -3  412.11   12.34   4
   3  -5   3  400.42   12.76   1
   3  -5   3  399.99   12.87   1
  -4   5  -3  967.52   25.33   4
  -4   5  -3  936.03   34.08   3
  -5   5  -3  499.57   23.69   3
   6   4  -3    7.92    5.76   1
   6   4  -3   -0.15    3.59   4
   5   4  -3   -0.44    4.32   4
   5   4  -3    2.70    4.61   1
   4   4  -3   19.44    4.98   1
   4   4  -3   11.63    4.11   3
   4   4  -3   14.37    5.40   1
   4   4  -3   16.20    4.91   4
  -4  -4   3   17.18    5.68   1
   3   4  -3   22.90    4.98   4
   3   4  -3   33.03    4.41   3
   3   4  -3   28.34    5.79   1
   3   4  -3   30.85    5.30   1
  -3  -4   3   19.96    4.94   1
   2   4  -3  293.71   12.76   1
   2   4  -3  292.13   10.48   3
   2   4  -3  297.90   12.69   1
   2   4  -3  315.10   12.55   4
  -2  -4   3  318.79   13.03   4
  -2  -4   3  275.50   12.71   1
  -2  -4   3  274.70   12.68   1
   1   4  -3    5.50    2.66   1
   1   4  -3    2.72    3.00   4
   1   4  -3    4.85    2.67   1
  -1  -4   3    2.05    2.63   1
  -1  -4   3    4.25    2.94   4
  -1  -4   3    2.09    2.98   1
   0   4  -3  307.36   11.59   1
   0   4  -3  320.74   11.65   1
   0   4  -3  323.28   11.44   4
   0  -4   3  302.29   11.07   4
   0  -4   3  299.88   11.63   1
   0  -4   3  282.07   11.53   1
   0  -4   3  306.90   10.90   4
  -1   4  -3 1387.79   38.97   3
  -1   4  -3 1363.21   37.03   1
  -1   4  -3 1404.83   36.28   4
  -1   4  -3 1321.85   35.97   4
   1  -4   3 1397.75   34.72   4
   1  -4   3 1347.95   37.61   1
   1  -4   3 1368.64   34.75   4
   1  -4   3 1352.88   37.54   1
  -2   4  -3  103.96    5.11   4
  -2   4  -3   96.49    5.00   4
  -2   4  -3   92.89    6.67   3
   2  -4   3   95.21    5.32   1
  -3   4  -3   14.91    2.51   4
  -3   4  -3   15.03    4.48   3
  -3   4  -3   18.03    2.75   4
   3  -4   3   10.64    2.73   1
   3  -4   3   13.11    2.63   1
  -4   4  -3   23.66    6.05   3
  -4   4  -3   19.23    3.11   4
   4  -4   3   19.61    2.67   1
   4  -4   3   21.70    2.96   1
  -5   4  -3   21.86    7.11   3
  -6   4  -3   -7.43    5.77   3
   6   3  -3  527.92   22.60   1
   5   3  -3  263.73   14.15   1
   5   3  -3  262.19   14.34   1
   5   3  -3  270.73   11.07   4
   4   3  -3  942.02   30.92   1
   4   3  -3  951.73   30.91   1
   4   3  -3  930.75   27.32   2
   4   3  -3  925.28   27.89   4
  -4  -3   3  920.48   30.45   1
   3   3  -3 3480.87   88.75   4
   3   3  -3 3440.72   92.58   1
   3   3  -3 3505.31   94.41   3
   3   3  -3 3438.02   92.69   1
  -3  -3   3 3490.38   92.46   1
   2   3  -3 1641.17   44.36   3
   2   3  -3 1553.99   45.14   1
   2   3  -3 1593.54   43.51   4
  -2  -3   3 1596.93   45.04   1
  -2  -3   3 1709.42   44.02   4
  -2  -3   3 1553.86   45.16   1
   1   3  -3  857.27   25.98   1
   1   3  -3  856.77   23.48   3
   1   3  -3  912.78   25.31   4
  -1  -3   3  893.74   25.24   4
  -1  -3   3  890.02   26.22   1
  -1  -3   3  862.89   26.00   1
   0   3  -3 2267.52   57.49   4
   0   3  -3 2275.49   59.45   1
   0   3  -3 2249.95   59.31   1
   0   3  -3 2201.61   59.20   3
   0  -3   3 2265.03   59.59   1
   0  -3   3 2215.99   57.06   4
   0  -3   3 2266.51   57.37   4
   0  -3   3 2242.80   59.36   1
  -1   3  -3    4.13    1.91   1
  -1   3  -3    8.60    2.24   4
  -1   3  -3    1.94    2.21   4
  -1   3  -3    2.01    2.04   3
  -1   3  -3    6.14    2.08   1
   1  -3   3    3.98    2.02   1
   1  -3   3    5.04    1.75   4
   1  -3   3    4.74    2.26   1
   1  -3   3    2.99    1.58   4
  -2   3  -3  256.66   11.21   3
  -2   3  -3  246.24    8.30   4
  -2   3  -3  240.83    8.32   4
   2  -3   3  240.78    8.95   1
   2  -3   3  236.47    8.87   1
  -3   3  -3  364.31   16.01   3
  -3   3  -3  376.63   11.47   4
  -3   3  -3  394.59   11.53   4
   3  -3   3  355.48   12.13   1
   3  -3   3  369.05   12.09   1
  -4   3  -3  164.69   11.80   3
  -4   3  -3  155.92    7.05   4
   4  -3   3  153.13    7.09   1
   4  -3   3  142.24    6.86   1
  -5   3  -3  158.84   12.76   3
   5  -3   3  149.46    7.02   1
   5  -3   3  170.34    7.51   1
  -6   3  -3  137.82   15.24   3
  -6   3  -3  155.97   11.04   2
   6  -3   3  139.80    6.77   1
   6  -3   3  130.00    6.53   1
   6   2  -3   17.46    5.75   1
   6   2  -3   22.73    5.84   1
   5   2  -3   -2.34    2.50   4
   5   2  -3   -3.19    3.58   1
   5   2  -3    4.31    3.95   1
   4   2  -3   -1.18    4.05   1
   4   2  -3    5.28    3.89   4
   4   2  -3   -0.28    3.62   1
   4   2  -3    2.38    3.25   2
  -4  -2   3   -2.16    4.51   3
   3   2  -3  465.54   16.38   2
   3   2  -3  478.41   17.33   1
   3   2  -3  459.29   15.53   4
   3   2  -3  466.00   16.99   1
  -3  -2   3  465.38   16.95   3
  -3  -2   3  463.48   16.68   1
   2   2  -3   37.76    4.72   1
   2   2  -3   36.91    4.29   4
   2   2  -3   33.46    4.29   1
  -2  -2   3   51.15    5.13   4
  -2  -2   3   43.90    4.00   3
  -2  -2   3   37.69    4.41   1
  -2  -2   3   41.53    4.62   1
   1   2  -3   15.49    3.26   4
   1   2  -3   25.59    3.55   1
   1   2  -3   26.00    3.55   1
  -1  -2   3   30.41    3.63   1
  -1  -2   3   21.53    3.21   1
  -1  -2   3   21.86    3.35   4
  -1  -2   3   19.95    3.34   4
   0   2  -3 1764.52   46.85   1
   0   2  -3 1795.04   45.58   4
   0   2  -3 1703.68   45.40   4
   0   2  -3 1727.71   46.98   1
   0  -2   3 1756.63   45.51   4
   0  -2   3 1748.58   47.09   1
   0  -2   3 1861.03   45.42   4
  -1   2  -3 2993.82   78.53   1
  -1   2  -3 3090.75   78.65   1
  -1   2  -3 2991.99   76.17   4
  -1   2  -3 3117.71   76.27   4
  -1   2  -3 3084.71   82.23   3
   1  -2   3 3172.23   75.75   4
   1  -2   3 3038.77   82.07   3
   1  -2   3 3030.09   78.86   1
  -2   2  -3  649.00   18.50   4
  -2   2  -3  691.11   18.71   4
  -2   2  -3  653.16   22.18   3
  -2   2  -3  698.99   19.14   1
   2  -2   3  659.49   19.57   1
   2  -2   3  677.97   22.18   3
   2  -2   3  672.44   19.68   1
  -3   2  -3  151.38    6.72   4
  -3   2  -3  141.15    6.62   4
  -3   2  -3  145.47    9.68   3
   3  -2   3  143.81    6.92   1
   3  -2   3  160.26    9.59   3
   3  -2   3  146.67    7.05   1
  -4   2  -3  681.48   20.22   4
  -4   2  -3  707.60   26.88   3
   4  -2   3  667.40   20.81   1
   4  -2   3  675.78   20.89   1
  -5   2  -3   99.96   11.74   3
   5  -2   3  115.38    7.16   1
   5  -2   3  115.82    6.88   1
   6  -2   3    6.27    3.53   1
   6  -2   3    4.85    3.25   1
   6   1  -3  373.83   16.96   1
   6   1  -3  365.01   16.91   1
  -6  -1   3  396.76   21.06   3
   5   1  -3  285.40   13.56   1
   5   1  -3  284.13   13.42   1
  -5  -1   3  269.42   15.49   3
   4   1  -3  799.00   21.98   4
   4   1  -3  803.34   26.07   1
   4   1  -3  787.49   26.07   1
   4   1  -3  834.89   26.18   2
  -4  -1   3  804.11   28.04   3
   3   1  -3 1558.43   40.98   4
   3   1  -3 1536.50   45.09   2
   3   1  -3 1559.91   43.89   1
   3   1  -3 1537.55   43.89   1
  -3  -1   3 1569.76   45.64   3
  -3  -1   3 1647.20   42.53   4
  -3  -1   3 1537.70   43.47   1
   2   1  -3  510.38   17.15   1
   2   1  -3  542.76   17.33   1
   2   1  -3  509.57   16.04   4
  -2  -1   3  571.14   17.27   1
  -2  -1   3  522.84   16.57   4
  -2  -1   3  537.75   16.99   3
  -2  -1   3  526.63   17.21   1
   1   1  -3 5592.57  141.99   1
  -1  -1   3 5588.92  137.61   4
  -1  -1   3 5513.06  142.03   1
  -1  -1   3 5670.43  141.99   1
  -1  -1   3 5612.93  144.47   4
   0   1  -3 6873.08  195.11   1
   0   1  -3 8084.67  201.18   1
   0   1  -3 7501.32  191.31   4
   0   1  -3 7490.63  190.91   4
   0  -1   3 7384.73  191.77   1
   0  -1   3 7505.89  190.51   4
   0  -1   3 7274.10  189.95   4
  -1   1  -3 3093.47   76.11   4
  -1   1  -3 2925.31   76.04   4
  -1   1  -3 3181.89   78.66   1
   1  -1   3 3060.41   82.03   3
   1  -1   3 3071.58   78.76   1
   1  -1   3 2951.73   78.68   1
   1  -1   3 3000.77   75.76   4
   1  -1   3 3162.68   75.76   4
  -2   1  -3 3171.42   78.14   4
  -2   1  -3 3132.15   80.57   1
  -2   1  -3 3038.84   78.03   4
   2  -1   3 3140.10   85.84   3
   2  -1   3 3204.36   81.10   1
   2  -1   3 3093.46   76.64   4
   2  -1   3 3151.52   81.09   1
   2  -1   3 3143.49   76.67   4
  -3   1  -3  832.19   24.29   4
  -3   1  -3  908.27   24.46   4
   3  -1   3  849.57   25.43   1
   3  -1   3  914.01   29.30   3
   3  -1   3  848.24   25.42   1
  -4   1  -3  305.74   11.89   4
   4  -1   3  282.56   11.94   1
   4  -1   3  306.28   12.21   1
  -5   1  -3 1099.90   31.90   4
   5  -1   3 1075.10   32.50   1
   5  -1   3 1066.25   32.36   1
   6  -1   3  274.63   12.62   1
   6  -1   3  285.64   12.85   1
   6   0  -3    6.25    4.46   1
   6   0  -3    3.69    4.08   1
  -6   0   3    3.87    6.61   3
   5   0  -3  210.35   11.14   1
   5   0  -3  223.74   11.29   1
  -5   0   3  224.11   13.64   3
   4   0  -3  426.79   16.22   1
   4   0  -3  443.49   16.20   1
  -4   0   3  422.56   18.00   3
   3   0  -3    1.79    3.54   2
   3   0  -3    1.37    2.90   1
   3   0  -3    5.71    2.87   1
   3   0  -3    4.66    2.40   4
  -3   0   3    5.38    2.71   1
  -3   0   3    2.43    2.83   3
  -3   0   3    6.83    3.11   4
   2   0  -3  502.18   16.83   1
   2   0  -3  546.18   15.79   4
   2   0  -3  560.16   17.21   1
   2   0  -3  571.69   19.15   2
  -2   0   3  520.10   16.87   1
  -2   0   3  558.83   16.58   4
   1   0  -3  230.21    8.40   4
   1   0  -3  220.32    8.15   4
   1   0  -3  221.93    8.72   1
   1   0  -3  216.09    8.47   1
  -1   0   3  211.16    8.36   4
  -1   0   3  220.27    8.28   4
  -1   0   3  204.40    8.33   1
  -1   0   3  227.60    8.48   1
   0   0  -3    7.40    2.49   4
   0   0  -3   11.79    2.93   4
   0   0  -3   10.19    2.60   1
   0   0  -3   10.63    2.60   1
   0   0   3   14.34    2.75   1
   0   0   3   10.69    3.00   4
   0   0   3   14.09    2.68   1
   0   0   3    6.33    2.53   4
  -1   0  -3 2154.01   57.14   1
  -1   0  -3 2179.82   57.26   1
  -1   0  -3 2104.91   55.31   4
  -1   0  -3 2191.63   55.55   4
   1   0   3 2254.13   57.48   1
   1   0   3 2251.75   57.47   1
   1   0   3 2197.56   55.32   4
   1   0   3 2109.73   55.08   4
  -2   0  -3 3204.08   80.67   4
  -2   0  -3 3197.70   83.22   1
  -2   0  -3 3143.77   80.72   4
  -2   0  -3 3240.03   83.13   1
   2   0   3 3187.97   83.60   1
   2   0   3 3214.68   79.85   4
   2   0   3 3198.86   88.27   3
   2   0   3 3353.95   83.81   1
  -3   0  -3  127.90    6.97   4
  -3   0  -3  114.88    6.98   4
   3   0   3  119.91    7.29   1
   3   0   3  118.60    4.89   4
   3   0   3  125.15    5.00   4
   3   0   3  120.01    8.46   3
   3   0   3  125.79    7.44   1
  -4   0  -3   26.77    5.36   4
   4   0   3   15.84    4.38   1
   4   0   3   22.18    4.79   1
   5   0   3  135.55    9.07   1
   5   0   3  127.61    8.63   1
   6   0   3    9.22    4.28   1
   6   0   3   -7.20    3.62   1
   6  -1  -3  193.34   10.55   1
   6  -1  -3  193.09   10.38   1
  -6   1   3  190.23   14.70   3
   5  -1  -3   93.25    7.07   1
   5  -1  -3   96.74    7.24   1
  -5   1   3  111.80   10.94   3
   4  -1  -3  543.75   18.18   1
   4  -1  -3  527.67   18.11   1
  -4   1   3  534.27   21.22   3
   3  -1  -3  561.47   18.12   1
   3  -1  -3  580.48   20.54   2
   3  -1  -3  569.81   18.30   1
  -3   1   3  600.83   17.62   4
  -3   1   3  533.62   20.28   3
   2  -1  -3 3410.33   87.84   1
   2  -1  -3 3325.89   87.64   1
   2  -1  -3 3423.98   83.66   4
   2  -1  -3 3390.17   93.33   2
  -2   1   3 3456.54   87.55   1
  -2   1   3 3483.72   84.90   4
  -2   1   3 3315.16   84.86   4
   1  -1  -3  152.39    6.92   1
   1  -1  -3  155.69    6.86   1
   1  -1  -3  151.15    6.56   4
   1  -1  -3  145.57    6.35   4
  -1   1   3  150.80    6.72   1
  -1   1   3  157.72    6.86   4
  -1   1   3  165.87    6.91   1
  -1   1   3  150.51    6.77   4
   0  -1  -3  431.69   14.36   1
   0  -1  -3  476.03   14.43   4
   0  -1  -3  451.79   14.60   1
   0  -1  -3  459.30   14.00   4
   0   1   3  447.74   14.10   4
   0   1   3  453.76   14.15   4
   0   1   3  440.36   14.47   1
   0   1   3  474.82   14.81   1
  -1  -1  -3  910.85   25.28   4
  -1  -1  -3  902.32   25.93   1
  -1  -1  -3  894.35   25.27   4
  -1  -1  -3  928.90   26.15   1
   1   1   3  875.29   25.01   4
   1   1   3  886.15   26.08   1
   1   1   3  935.23   25.19   4
  -2  -1  -3 5574.62  139.78   1
  -2  -1  -3 5306.76  135.43   4
  -2  -1  -3 5543.77  139.53   1
  -2  -1  -3 5597.73  135.38   4
   2   1   3 5506.55  139.99   1
   2   1   3 5294.15  134.76   4
   2   1   3 5416.39  139.85   1
   2   1   3 5476.68  134.72   4
  -3  -1  -3  644.44   21.63   1
  -3  -1  -3  727.12   21.99   4
   3   1   3  664.70   22.13   1
   3   1   3  683.88   19.97   4
   3   1   3  685.99   22.36   1
   3   1   3  724.01   24.94   3
   4   1   3  195.64    7.25   4
   4   1   3  184.87    7.25   4
   4   1   3  192.00   10.57   1
   4   1   3  179.61   10.22   1
   5   1   3 1337.17   39.56   1
   5   1   3 1214.89   38.96   1
   6   1   3  616.30   23.39   1
   6   1   3  586.67   23.02   1
   6  -2  -3    4.01    3.53   1
   6  -2  -3   -4.00    2.99   1
  -6   2   3   -3.63    5.28   3
   5  -2  -3    2.47    3.08   1
   5  -2  -3    3.65    3.17   1
  -5   2   3    8.01    5.10   3
   4  -2  -3    3.28    3.23   1
   4  -2  -3    1.61    3.08   1
  -4   2   3   -0.14    4.03   3
   3  -2  -3    9.48    4.38   2
   3  -2  -3    6.29    2.75   1
   3  -2  -3    6.92    2.87   1
  -3   2   3   11.39    3.24   4
  -3   2   3    9.13    2.93   4
   2  -2  -3   39.26    3.92   1
   2  -2  -3   33.88    5.40   2
  -2   2   3   38.86    3.96   4
  -2   2   3   32.24    3.55   1
  -2   2   3   41.79    3.89   4
   1  -2  -3   50.37    5.91   2
   1  -2  -3   54.30    4.25   4
   1  -2  -3   59.61    4.47   1
   1  -2  -3   55.11    4.61   1
   1  -2  -3   65.76    4.22   4
  -1   2   3   60.13    4.41   1
  -1   2   3   67.13    4.29   4
  -1   2   3   57.90    4.61   1
  -1   2   3   59.33    4.65   4
   0  -2  -3  283.33   10.48   4
   0  -2  -3  271.74   10.55   1
   0  -2  -3  283.33   10.15   4
   0   2   3  284.88   10.59   4
   0   2   3  282.15   10.64   1
   0   2   3  287.51   10.48   4
   0   2   3  266.36   10.44   1
  -1  -2  -3 1079.95   30.95   1
  -1  -2  -3 1103.65   30.08   4
  -1  -2  -3 1055.57   30.15   4
  -1  -2  -3 1017.26   30.88   1
   1   2   3 1150.73   30.28   4
   1   2   3 1085.22   31.02   1
   1   2   3 1051.69   31.01   1
   1   2   3 1104.90   30.14   4
  -2  -2  -3    1.04    2.74   4
  -2  -2  -3    0.79    2.58   1
  -2  -2  -3    1.78    2.54   1
  -2  -2  -3    0.96    3.40   4
   2   2   3    0.29    2.63   1
   2   2   3    5.99    3.00   1
   2   2   3    2.78    3.09   4
   2   2   3   -1.56    3.03   4
  -3  -2  -3  139.49    8.56   1
   3   2   3  143.46    8.85   1
   3   2   3  136.52    7.83   4
   3   2   3  129.16    7.40   4
   3   2   3  137.03    9.86   3
   3   2   3  132.75    8.54   1
   4   2   3   61.37    7.26   1
   4   2   3   53.73    6.95   1
   4   2   3   45.13    5.35   4
  -5  -2  -3   40.03    3.72   2
   5   2   3   32.25    6.45   1
   5   2   3   37.31    6.38   1
   5   2   3   35.12    3.39   4
   6   2   3   58.49    8.44   1
   6  -3  -3  620.37   20.30   1
   6  -3  -3  676.96   20.64   1
  -6   3   3  659.89   29.06   3
   5  -3  -3  562.22   18.61   1
   5  -3  -3  618.03   19.02   1
  -5   3   3  569.70   24.92   3
   4  -3  -3   51.97    5.04   1
   4  -3  -3   59.00    5.17   1
  -4   3   3   47.82    7.44   3
  -4   3   3   59.00    5.24   4
   3  -3  -3  279.55   10.96   1
   3  -3  -3  296.40   11.06   1
   3  -3  -3  300.19   14.82   2
  -3   3   3  298.92   10.79   4
  -3   3   3  292.35   10.53   4
   2  -3  -3 4821.81  123.42   1
   2  -3  -3 4943.04  123.38   1
   2  -3  -3 4644.67  131.27   2
  -2   3   3 4964.38  119.36   4
  -2   3   3 4755.09  119.14   4
   1  -3  -3  191.68    8.37   1
   1  -3  -3  164.46    9.68   2
   1  -3  -3  202.67    7.32   4
   1  -3  -3  186.82    8.21   1
  -1   3   3  176.32    8.18   4
  -1   3   3  190.78    8.08   1
  -1   3   3  173.50    7.80   4
  -1   3   3  199.31    8.26   1
   0  -3  -3  116.81    6.50   1
   0  -3  -3  120.86    6.37   4
   0  -3  -3  118.36    7.93   2
   0  -3  -3  118.75    6.94   1
   0   3   3  132.72    7.06   4
   0   3   3  128.90    6.81   1
   0   3   3  113.33    6.70   1
   0   3   3  141.13    7.54   4
  -1  -3  -3  179.63    8.61   4
  -1  -3  -3  188.29    9.21   1
  -1  -3  -3  189.63    9.28   1
   1   3   3  190.63    9.20   1
   1   3   3  213.29    9.52   4
   1   3   3  183.15    9.02   1
   1   3   3  196.63    9.17   4
  -2  -3  -3 2656.77   73.57   1
  -2  -3  -3 2853.03   71.51   4
  -2  -3  -3 2785.93   73.59   1
   2   3   3 2665.34   71.02   4
   2   3   3 2669.40   73.65   1
   2   3   3 2788.81   71.12   4
  -3  -3  -3  571.28   20.70   1
   3   3   3  552.26   20.64   1
   3   3   3  555.64   20.96   1
   3   3   3  575.32   19.18   4
   3   3   3  599.51   19.52   4
  -4  -3  -3  132.32   10.12   1
   4   3   3  163.10   10.42   1
   4   3   3  140.80   10.33   1
   4   3   3  142.13    8.75   4
   4   3   3  150.38    8.87   4
   5   3   3   83.35    9.04   1
   5   3   3   86.27    9.39   1
   5   3   3   91.12    6.69   4
   6   3   3  261.43   15.26   1
   6  -4  -3    1.86    2.35   1
   6  -4  -3    0.57    2.30   1
  -6   4   3   -0.75    5.76   3
   5  -4  -3    2.30    2.62   1
   5  -4  -3    1.05    2.50   1
  -5   4   3    5.49    4.80   3
   4  -4  -3    4.39    2.74   1
   4  -4  -3    8.76    3.01   1
  -4   4   3    7.46    2.94   4
   3  -4  -3   83.00    5.85   1
  -3   4   3   84.46   10.38   2
  -3   4   3   90.69    5.72   4
   2  -4  -3  130.96    7.25   1
   2  -4  -3  139.61    9.37   2
   2  -4  -3  134.83    7.13   1
  -2   4   3  128.80    6.68   4
  -2   4   3  134.96   10.91   2
  -2   4   3  128.89    7.34   4
   1  -4  -3  159.90    6.78   4
   1  -4  -3  159.20    8.18   1
   1  -4  -3  158.36    7.97   1
   1  -4  -3  155.14    9.40   2
  -1   4   3  155.82    7.71   4
  -1   4   3  156.74    7.73   1
  -1   4   3  163.83    8.31   4
   0  -4  -3  170.25    8.64   1
   0  -4  -3  142.87    8.80   2
   0  -4  -3  148.37    7.75   4
   0  -4  -3  154.65    8.30   1
   0   4   3  158.20    9.12   4
   0   4   3  164.35    8.13   1
   0   4   3  144.16    8.20   4
   0   4   3  165.75    8.43   1
  -1  -4  -3   16.80    4.13   2
  -1  -4  -3   14.64    3.91   4
  -1  -4  -3   16.15    3.74   1
  -1  -4  -3   10.89    3.58   1
   1   4   3   18.02    3.85   1
   1   4   3   16.68    4.39   4
   1   4   3    8.96    3.41   1
   1   4   3   14.20    4.14   4
  -2  -4  -3  141.70    9.40   1
  -2  -4  -3  140.75    9.21   4
  -2  -4  -3  140.27    7.88   2
  -2  -4  -3  147.57    9.28   1
   2   4   3  141.26    9.01   1
   2   4   3  145.21    9.58   1
   2   4   3  133.83    8.76   4
   2   4   3  151.92    9.48   4
  -3  -4  -3   12.30    5.01   1
  -3  -4  -3   17.09    3.41   2
   3   4   3   16.33    4.96   1
   3   4   3   13.42    4.81   1
   3   4   3   14.38    4.94   4
   3   4   3    7.88    4.92   4
   4   4   3  352.84   16.93   1
   4   4   3  389.30   17.60   1
   4   4   3  344.10   14.90   4
   5   4   3  154.55   11.45   1
   5   4   3  152.68    9.46   4
   6   4   3   84.23    6.36   4
   6   4   3   76.00   10.12   1
   5  -5  -3  315.63   10.66   1
   5  -5  -3  315.61   10.65   1
  -5   5   3  316.00   18.10   3
   4  -5  -3   25.85    3.76   1
   4  -5  -3   32.99    3.94   1
  -4   5   3   28.78    3.96   4
  -4   5   3   32.25    9.55   2
   3  -5  -3  992.89   29.65   1
   3  -5  -3 1042.55   30.08   1
  -3   5   3 1047.12   37.69   2
  -3   5   3 1047.70   28.76   4
   2  -5  -3 1490.29   40.40   1
   2  -5  -3 1403.12   40.35   1
  -2   5   3 1402.06   38.68   4
  -2   5   3 1450.08   46.90   2
   1  -5  -3 1982.38   59.63   2
   1  -5  -3 2023.89   55.75   1
   1  -5  -3 2068.40   55.55   1
  -1   5   3 2035.75   53.76   4
  -1   5   3 1985.22   55.09   1
  -1   5   3 2087.53   54.09   4
   0  -5  -3 2244.10   62.88   1
   0  -5  -3 2245.03   59.88   4
   0  -5  -3 2204.31   62.64   1
   0  -5  -3 2287.59   65.68   2
   0   5   3 2314.76   62.53   1
   0   5   3 2291.14   60.94   4
   0   5   3 2494.75   61.57   4
  -1  -5  -3 2453.67   63.71   4
  -1  -5  -3 2343.34   67.30   2
  -1  -5  -3 2369.73   66.25   1
  -1  -5  -3 2490.34   66.25   1
   1   5   3 2398.05   66.06   1
   1   5   3 2418.05   64.49   4
   1   5   3 2410.46   66.22   1
   1   5   3 2300.73   63.91   4
  -2  -5  -3 1144.86   36.66   1
  -2  -5  -3 1249.39   37.39   1
  -2  -5  -3 1204.04   35.07   2
   2   5   3 1200.64   35.94   4
   2   5   3 1204.10   35.69   4
   2   5   3 1105.37   36.53   1
   2   5   3 1216.95   37.14   1
  -3  -5  -3 1746.07   53.98   1
   3   5   3 1883.27   54.67   1
   3   5   3 1950.86   52.75   4
   3   5   3 1794.65   51.86   4
   4   5   3  465.61   18.87   4
   4   5   3  516.96   21.32   1
   5   5   3  104.44    9.19   4
   5   5   3   93.88   10.53   1
   6   5   3  138.12   13.57   1
   6   5   3  145.78    9.40   4
   5  -6  -3   12.05    2.30   1
  -5   6   3    9.61    5.53   3
   4  -6  -3  183.62    8.01   1
   4  -6  -3  168.42    7.91   1
  -4   6   3  148.34   15.58   2
   3  -6  -3   11.67    3.48   1
   3  -6  -3   11.48    3.68   1
  -3   6   3   13.86    3.65   4
  -3   6   3   15.31    7.60   2
   2  -6  -3   94.13    7.44   1
   2  -6  -3   89.76    6.88   1
  -2   6   3   86.67    6.98   4
  -2   6   3   98.28   11.26   2
   1  -6  -3   94.82    7.59   1
   1  -6  -3   89.52    7.48   1
  -1   6   3  108.93    7.63   4
  -1   6   3   99.95   10.78   2
   0  -6  -3   12.17    4.15   1
   0  -6  -3   10.80    4.72   2
   0  -6  -3   14.72    4.63   1
   0  -6  -3   18.80    4.24   4
   0   6   3   10.88    3.71   1
   0   6   3   10.75    4.32   4
  -1  -6  -3  269.23   12.69   2
  -1  -6  -3  280.22   12.64   4
  -1  -6  -3  261.40   13.16   1
  -1  -6  -3  262.54   13.22   1
   1   6   3  269.35   13.34   1
   1   6   3  286.55   13.30   1
   1   6   3  262.33   13.29   4
  -2  -6  -3   19.38    5.46   1
  -2  -6  -3   24.84    6.26   1
   2   6   3   25.70    5.95   1
   2   6   3   27.78    5.80   1
   2   6   3   24.70    6.05   4
  -3  -6  -3  376.99   17.37   1
   3   6   3  345.61   16.97   1
   3   6   3  364.49   16.44   4
   4   6   3   -8.72    4.18   1
   4   6   3    0.38    4.78   4
   5   6   3    5.70    5.62   1
   5   6   3    2.21    4.99   4
  -5   7   3   76.38   10.48   3
   4  -7  -3  146.19    7.75   1
   3  -7  -3  737.08   23.81   1
   3  -7  -3  736.67   23.45   1
  -3   7   3  732.83   23.03   4
  -3   7   3  754.58   31.80   2
   2  -7  -3  155.33    9.33   1
   2  -7  -3  167.09    9.72   1
  -2   7   3  167.94    9.36   4
  -2   7   3  173.04   14.39   2
   1  -7  -3  345.60   14.65   1
   1  -7  -3  327.40   14.60   1
   1  -7  -3  314.13   11.29   4
  -1   7   3  323.09   18.82   2
  -1   7   3  296.97   13.72   4
   0  -7  -3  476.85   17.16   4
   0  -7  -3  457.57   18.75   1
   0  -7  -3  462.36   19.02   1
   0   7   3  523.93   19.15   1
   0   7   3  462.83   18.55   4
  -1  -7  -3  476.29   18.34   4
  -1  -7  -3  465.47   19.57   1
   1   7   3  458.18   19.20   4
   1   7   3  497.11   19.48   1
  -2  -7  -3  441.10   19.87   1
   2   7   3  486.31   19.49   4
   2   7   3  473.82   19.94   1
   3   7   3 1333.71   42.62   4
   3   7   3 1438.67   45.22   1
   4   7   3   74.23    9.03   4
   4   7   3   85.78   10.60   1
   5   7   3  205.32   13.60   4
   4  -8  -3   75.24    6.11   1
   3  -8  -3   56.03    6.36   1
   3  -8  -3   58.18    6.29   1
   2  -8  -3   69.70    7.50   1
   2  -8  -3   67.67    7.30   1
  -2   8   3   66.48   11.27   2
  -2   8   3   79.40    7.53   4
   1  -8  -3  104.27    9.52   1
   1  -8  -3  110.17    8.89   1
   1  -8  -3  102.77    6.26   4
  -1   8   3   96.33   12.19   2
  -1   8   3  107.76    8.59   4
   0  -8  -3   48.75    6.84   1
   0  -8  -3   30.81    6.50   1
   0  -8  -3   33.87    5.39   4
   0   8   3   36.44    6.40   4
  -1  -8  -3   83.38    9.08   1
  -1  -8  -3   91.34    8.64   4
   1   8   3   75.57    8.62   4
  -2  -8  -3  167.56   12.19   1
   2   8   3  179.14   12.49   4
   3   8   3    5.57    5.82   4
   4   8   3   -4.45    5.00   4
   4  -9  -3  138.99    8.30   1
   4  -9  -3  122.96    8.04   1
   3  -9  -3   95.25    8.40   1
   3  -9  -3   92.69    8.33   1
   2  -9  -3  415.07   17.83   1
   2  -9  -3  402.26   17.36   1
  -2   9   3  436.27   17.39   4
   1  -9  -3  837.46   28.90   1
   1  -9  -3  805.46   29.17   1
  -1   9   3  844.77   28.28   4
   0  -9  -3  589.48   24.01   1
   0   9   3  610.21   23.37   4
  -1  -9  -3   58.88    8.37   1
   1   9   3   62.14    8.86   4
   2   9   3  326.09   17.29   4
   3   9   3  263.86   16.11   4
   4   9   3   60.46    9.98   4
   3 -10  -3   -3.65    3.68   1
   3 -10  -3    3.29    4.23   1
   2 -10  -3   50.04    7.38   1
   2 -10  -3   69.80    8.20   1
   1 -10  -3   67.33    8.74   1
  -1  10   3   71.15    8.85   4
   0 -10  -3   -2.89    4.30   1
   0  10   3    9.38    5.42   4
  -1 -10  -3    0.39    4.70   1
   1  10   3    6.24    5.60   4
   2  10   3    4.18    5.71   4
   3  10   3   19.12    7.50   4
   2 -11  -3  323.07   16.65   1
   1 -11  -3  305.58   16.81   1
   0 -11  -3  276.96   16.50   1
   0  11   3  296.80   16.23   4
  -1 -11  -3  334.35   19.40   1
   1  11   3  363.60   19.22   4
   2  11   3  249.65   16.33   4
   0 -12  -3   13.49    6.70   1
   1  12  -4   27.18    8.25   4
  -1 -12   4   38.49    7.24   4
  -1 -12   4   28.44    8.00   1
   0 -12   4  240.76   11.52   4
   0 -12   4  226.32   15.69   1
   1 -12   4  206.12   14.03   1
   2 -12   4    8.41    5.85   1
   3  11  -4    1.14    6.87   4
   2  11  -4   64.30   10.04   4
  -2 -11   4   55.87    8.96   4
   1  11  -4   50.86    9.06   4
  -1 -11   4   39.28    7.92   1
  -1 -11   4   46.82    7.65   4
   0  11  -4    3.12    5.57   4
   0 -11   4    5.93    4.15   4
   0 -11   4    0.23    5.13   1
   1 -11   4   18.07    6.09   1
  -2  11  -4   19.54    5.00   3
   2 -11   4    0.78    4.56   1
   2 -11   4    3.30    4.98   1
  -3  11  -4   11.91    5.55   3
   3 -11   4    8.34    4.66   1
   3 -11   4   11.47    5.04   1
   4  10  -4  121.78   12.83   4
   3  10  -4  204.15   14.11   4
   2  10  -4  221.31   14.19   4
   1  10  -4   17.79    6.64   4
  -1 -10   4    5.35    5.69   1
  -1 -10   4   13.85    5.53   4
   0  10  -4  446.95   19.38   4
   0 -10   4  454.21   16.90   4
   0 -10   4  441.66   20.26   1
  -1  10  -4  578.23   21.81   4
   1 -10   4  599.87   23.09   1
   1 -10   4  525.96   22.24   1
  -2  10  -4  834.58   30.42   3
   2 -10   4  795.97   28.30   1
   2 -10   4  885.12   28.97   1
  -3  10  -4  387.30   19.11   3
   3 -10   4  387.14   16.02   1
   3 -10   4  361.25   15.27   1
  -4  10  -4   66.22   10.15   3
   4 -10   4   70.59    5.64   1
   4 -10   4   75.01    5.93   1
   4   9  -4   -4.13    5.25   4
   3   9  -4   38.64    8.21   4
   2   9  -4   12.48    6.04   4
  -2  -9   4    6.82    5.32   1
   1   9  -4  134.21   10.45   4
  -1  -9   4  116.41   11.27   1
  -1  -9   4  143.44   10.02   4
   0   9  -4  129.84   10.16   4
   0  -9   4  132.43   10.60   1
   0  -9   4  145.65   11.26   1
   0  -9   4  128.14    8.49   4
  -1   9  -4   90.56    8.52   4
   1  -9   4   78.02    8.29   1
   1  -9   4   77.68    4.68   4
   1  -9   4   79.67    8.35   1
   1  -9   4   83.94    4.82   4
  -2   9  -4    6.69    4.02   3
  -2   9  -4   12.01    4.37   4
   2  -9   4    4.09    4.13   1
   2  -9   4   13.22    4.70   1
  -3   9  -4   13.60    5.11   3
   3  -9   4   22.88    4.71   1
   3  -9   4   23.82    4.82   1
  -4   9  -4    7.20    5.81   3
   4  -9   4    7.87    3.15   1
   4  -9   4   12.21    3.18   1
   5   8  -4  135.90   12.39   4
   4   8  -4   51.28    8.52   4
   3   8  -4  349.96   17.39   4
   2   8  -4  387.93   17.73   4
  -2  -8   4  414.97   19.04   1
   1   8  -4  561.55   21.64   4
   1   8  -4  582.18   22.48   1
  -1  -8   4  598.89   21.14   4
  -1  -8   4  574.73   23.02   1
  -1  -8   4  576.28   22.89   1
  -1  -8   4  562.14   20.94   4
   0   8  -4  417.84   17.10   4
   0   8  -4  418.77   17.13   1
   0  -8   4  402.76   17.57   1
   0  -8   4  396.75   15.29   4
   0  -8   4  409.30   17.52   1
   0  -8   4  378.70   15.15   4
  -1   8  -4  543.52   19.80   4
   1  -8   4  565.19   16.37   4
   1  -8   4  586.09   20.96   1
   1  -8   4  546.60   16.32   4
   1  -8   4  549.87   20.72   1
  -2   8  -4  345.80   15.71   3
  -2   8  -4  353.75   14.10   4
   2  -8   4  338.92   14.49   1
   2  -8   4  372.05   14.94   1
  -3   8  -4  546.33   23.63   3
   3  -8   4  634.40   20.09   1
   3  -8   4  615.62   20.21   1
  -4   8  -4  289.12   16.63   3
   4  -8   4  288.23   10.31   1
   4  -8   4  266.52    9.95   1
  -5   8  -4  282.58   18.26   3
   5   7  -4   31.10    7.29   4
   4   7  -4    0.33    4.73   1
   4   7  -4   -4.78    4.58   4
   3   7  -4  226.99   13.75   4
   3   7  -4  281.54   15.58   1
  -3  -7   4  280.10   15.11   1
   2   7  -4   14.22    3.58   3
   2   7  -4   11.50    5.50   4
   2   7  -4   35.83    6.61   1
  -2  -7   4   16.28    5.65   1
   1   7  -4  113.74    9.11   4
   1   7  -4  131.49    9.49   1
  -1  -7   4  137.28   10.16   1
  -1  -7   4  115.40    9.57   4
  -1  -7   4  114.59    9.24   4
  -1  -7   4  122.80    8.96   1
   0   7  -4  223.86   11.83   1
   0   7  -4  223.89   11.55   4
   0  -7   4  252.52   13.11   1
   0  -7   4  237.06   10.82   4
   0  -7   4  229.75   12.31   1
   0  -7   4  233.58   10.74   4
  -1   7  -4  198.38   10.08   4
   1  -7   4  164.27    7.37   4
   1  -7   4  173.96    7.30   4
   1  -7   4  168.45   10.03   1
   1  -7   4  179.32   10.42   1
  -2   7  -4   -0.75    3.32   4
  -2   7  -4    0.70    3.58   3
   2  -7   4    0.81    3.53   1
   2  -7   4    3.94    3.81   1
  -3   7  -4   -3.51    2.87   3
  -3   7  -4    1.95    3.00   4
   3  -7   4   -1.18    2.83   1
  -4   7  -4   77.67    9.64   3
   4  -7   4   58.76    4.46   1
   4  -7   4   62.77    4.63   1
  -5   7  -4    5.33    5.64   3
   5   6  -4   70.86    8.34   4
   5   6  -4   80.59   10.36   1
   4   6  -4  238.07   12.94   4
   4   6  -4  250.01   15.22   1
   3   6  -4  894.83   26.65   3
   3   6  -4  813.74   28.22   4
   3   6  -4  894.42   30.51   1
  -3  -6   4  799.02   29.61   1
   2   6  -4  453.51   18.25   4
   2   6  -4  488.16   19.30   1
   2   6  -4  458.79   19.05   1
   2   6  -4  476.60   15.26   3
  -2  -6   4  468.89   19.40   1
  -2  -6   4  468.60   19.22   1
   1   6  -4  265.38   13.17   4
   1   6  -4  302.97   13.60   1
   1   6  -4  288.46   13.67   1
  -1  -6   4  270.08   13.38   1
  -1  -6   4  327.14   13.47   4
  -1  -6   4  294.73   12.99   4
   0   6  -4  684.13   23.09   4
   0   6  -4  746.63   23.87   1
   0  -6   4  728.27   24.46   1
   0  -6   4  741.99   22.70   4
   0  -6   4  735.88   24.60   1
   0  -6   4  747.13   22.52   4
  -1   6  -4 2950.10   76.96   4
  -1   6  -4 3002.68   81.79   3
   1  -6   4 2956.34   79.78   1
   1  -6   4 2933.71   74.63   4
   1  -6   4 3005.21   74.76   4
   1  -6   4 3090.69   79.93   1
  -2   6  -4  552.31   17.25   4
  -2   6  -4  548.42   19.76   3
   2  -6   4  508.53   17.74   1
   2  -6   4  492.28   17.86   1
  -3   6  -4  566.06   17.86   4
  -3   6  -4  584.42   22.91   3
   3  -6   4  573.62   18.35   1
   3  -6   4  599.41   18.81   1
  -4   6  -4  380.57   18.76   3
   4  -6   4  372.74   12.15   1
   4  -6   4  373.25   12.33   1
  -5   6  -4  403.74   21.35   3
   6   5  -4   -5.93    4.56   4
   6   5  -4   -5.60    5.46   1
   5   5  -4   -1.55    4.94   1
   5   5  -4   -1.39    4.18   4
   4   5  -4    9.24    5.02   1
   4   5  -4    7.14    4.76   4
   3   5  -4   53.25    7.37   4
   3   5  -4   47.28    6.83   1
   3   5  -4   52.45    5.06   3
   3   5  -4   58.48    7.52   1
  -3  -5   4   38.94    6.75   1
   2   5  -4   11.64    2.37   3
   2   5  -4    2.12    3.52   1
   2   5  -4   11.07    4.52   4
   2   5  -4   16.63    4.89   1
  -2  -5   4   13.48    4.75   1
  -2  -5   4    1.34    3.62   1
  -2  -5   4   11.70    4.90   4
   1   5  -4   13.40    3.79   1
   1   5  -4   12.25    3.97   1
   1   5  -4   12.33    4.26   4
  -1  -5   4   12.65    4.38   4
  -1  -5   4   15.89    4.17   1
  -1  -5   4    6.27    3.85   1
  -1  -5   4   15.33    4.15   4
   0   5  -4  236.51   10.72   1
   0   5  -4  218.22    8.11   3
   0   5  -4  225.24   10.13   4
   0  -5   4  230.98   10.00   4
   0  -5   4  243.65   11.16   1
   0  -5   4  226.12   10.68   1
   0  -5   4  252.06   10.09   4
  -1   5  -4   45.10    4.49   3
  -1   5  -4   53.32    5.18   4
  -1   5  -4   37.93    4.46   1
  -1   5  -4   43.82    4.95   4
   1  -5   4   39.33    4.79   1
   1  -5   4   40.17    3.86   4
   1  -5   4   44.02    3.73   4
   1  -5   4   36.50    4.92   1
  -2   5  -4   28.06    4.04   4
  -2   5  -4   19.44    4.30   3
   2  -5   4   19.87    3.99   1
   2  -5   4   22.30    3.94   1
  -3   5  -4   -8.96    3.21   3
  -3   5  -4    1.37    2.85   4
   3  -5   4    3.87    2.91   1
   3  -5   4   -2.50    2.97   1
  -4   5  -4   68.36    8.87   3
  -4   5  -4   76.88    5.57   4
   4  -5   4   74.46    5.22   1
   4  -5   4   76.96    4.83   1
  -5   5  -4   14.41    6.36   3
   6   4  -4  251.70   11.09   4
   6   4  -4  261.29   16.12   1
   5   4  -4   77.24    7.50   4
   5   4  -4   64.44    8.83   1
   4   4  -4  194.30   10.92   4
   4   4  -4  208.40   12.82   1
   4   4  -4  203.88    9.50   2
   4   4  -4  218.90   12.50   1
   3   4  -4 1256.45   39.09   1
   3   4  -4 1272.48   39.09   1
   3   4  -4 1262.52   37.02   4
  -3  -4   4 1278.02   38.92   1
   2   4  -4 2699.77   73.08   1
   2   4  -4 2551.22   72.77   1
   2   4  -4 2728.68   70.53   4
  -2  -4   4 2692.87   73.13   1
  -2  -4   4 2796.01   70.77   4
  -2  -4   4 2599.51   72.72   1
   1   4  -4 1087.83   33.51   1
   1   4  -4 1166.08   33.92   1
  -1  -4   4 1138.63   33.78   1
  -1  -4   4 1107.40   32.55   4
  -1  -4   4 1200.58   32.67   4
  -1  -4   4 1117.82   33.81   1
   0   4  -4 1618.57   43.13   3
   0   4  -4 1663.77   43.56   4
   0   4  -4 1612.54   44.87   1
   0   4  -4 1617.12   44.77   1
   0  -4   4 1612.30   44.85   1
   0  -4   4 1622.20   45.06   1
   0  -4   4 1602.88   42.88   4
   0  -4   4 1555.90   43.00   4
  -1   4  -4 4777.80  121.11   1
  -1   4  -4 4640.98  117.52   4
  -1   4  -4 4888.35  117.74   4
  -1   4  -4 4686.77  125.51   3
   1  -4   4 4625.06  116.29   4
   1  -4   4 4613.74  121.48   1
   1  -4   4 4854.82  121.77   1
  -2   4  -4 1597.13   41.82   4
  -2   4  -4 1576.41   46.73   3
  -2   4  -4 1569.51   41.75   4
   2  -4   4 1612.53   43.60   1
   2  -4   4 1602.14   43.60   1
  -3   4  -4  428.54   13.81   4
  -3   4  -4  420.25   18.00   3
   3  -4   4  423.29   14.38   1
   3  -4   4  432.98   14.53   1
  -4   4  -4  586.03   24.60   3
  -4   4  -4  614.82   18.20   4
   4  -4   4  588.54   18.35   1
   4  -4   4  607.45   18.64   1
  -5   4  -4  118.46   12.56   3
   5  -4   4  130.23    6.52   1
   5  -4   4  129.65    6.32   1
   6  -4   4   96.77    4.72   1
   6   3  -4    7.70    5.30   1
   5   3  -4    5.11    4.01   4
   5   3  -4    1.15    4.58   1
   4   3  -4   24.19    4.84   2
   4   3  -4   19.05    4.93   1
   4   3  -4   21.83    5.45   1
   4   3  -4   22.20    4.89   4
  -4  -3   4   17.57    4.92   1
   3   3  -4  156.53    9.23   4
   3   3  -4  148.75   10.08   1
   3   3  -4  141.46    9.19   1
  -3  -3   4  152.24    9.77   1
   2   3  -4  513.02   17.41   4
   2   3  -4  502.90   18.27   1
  -2  -3   4  486.89   18.01   1
  -2  -3   4  525.43   17.77   4
  -2  -3   4  535.70   18.52   1
   1   3  -4  651.39   20.71   4
   1   3  -4  655.13   21.55   1
   1   3  -4  663.02   21.48   1
  -1  -3   4  677.81   21.55   1
  -1  -3   4  673.17   20.86   4
  -1  -3   4  629.47   21.18   1
  -1  -3   4  697.26   20.74   4
   0   3  -4  291.56   11.26   4
   0   3  -4  289.16   11.31   1
   0   3  -4  287.78   10.98   4
   0   3  -4  300.77   11.63   1
   0  -3   4  293.49   11.01   4
   0  -3   4  293.55   10.77   4
   0  -3   4  285.29   11.40   1
   0  -3   4  292.21   11.47   1
  -1   3  -4  155.45    7.34   4
  -1   3  -4  161.65    7.40   3
  -1   3  -4  146.93    7.32   1
  -1   3  -4  144.54    7.27   4
   1  -3   4  159.01    6.57   4
   1  -3   4  149.73    6.67   4
   1  -3   4  152.41    7.64   1
  -2   3  -4   -2.53    2.68   3
  -2   3  -4    0.68    2.49   4
  -2   3  -4   -2.04    2.13   4
   2  -3   4    1.58    2.40   1
   2  -3   4    0.30    2.24   1
  -3   3  -4  544.15   16.87   4
  -3   3  -4  562.38   21.65   3
   3  -3   4  548.18   17.63   1
   3  -3   4  552.76   17.84   1
  -4   3  -4   77.03    6.08   4
  -4   3  -4   79.25    9.37   3
   4  -3   4   76.79    5.74   1
   4  -3   4   76.56    5.92   1
  -5   3  -4  215.37   15.75   3
   5  -3   4  215.31    9.60   1
   5  -3   4  210.03    9.35   1
   6  -3   4    4.47    2.92   1
   6  -3   4    0.22    3.10   1
   6   2  -4  178.99   12.24   1
   5   2  -4  279.34   10.05   4
   5   2  -4  259.50   14.03   1
   5   2  -4  283.45   14.19   1
  -5  -2   4  258.02   15.22   3
   4   2  -4  409.09   17.04   1
   4   2  -4  389.61   14.59   4
   4   2  -4  405.23   17.27   1
   4   2  -4  409.26   16.12   2
  -4  -2   4  414.30   17.18   3
   3   2  -4  856.34   28.51   1
   3   2  -4  897.91   26.63   4
   3   2  -4  967.90   29.11   1
  -3  -2   4  922.93   28.55   1
  -3  -2   4  893.19   28.23   3
   2   2  -4 4992.80  128.27   1
   2   2  -4 4995.40  123.65   4
   2   2  -4 4835.61  128.06   1
  -2  -2   4 4838.00  127.65   1
  -2  -2   4 5038.00  128.16   1
  -2  -2   4 4962.56  130.51   3
  -2  -2   4 4974.69  123.97   4
   1   2  -4 2621.37   64.90   4
   1   2  -4 2507.29   66.88   1
   1   2  -4 2524.18   66.88   1
  -1  -2   4 2468.79   66.75   1
  -1  -2   4 2498.49   65.70   3
  -1  -2   4 2445.77   64.79   4
  -1  -2   4 2576.36   64.76   4
  -1  -2   4 2449.07   66.85   1
   0   2  -4  320.56   11.40   4
   0   2  -4  335.60   11.90   1
   0   2  -4  296.60   11.53   1
   0   2  -4  312.57   11.41   4
   0  -2   4  333.08   11.47   4
   0  -2   4  321.35    9.70   3
   0  -2   4  315.33   11.17   4
   0  -2   4  303.20   11.78   1
  -1   2  -4 1235.90   33.07   4
  -1   2  -4 1228.84   33.97   1
  -1   2  -4 1218.20   34.00   1
  -1   2  -4 1223.35   32.99   4
   1  -2   4 1226.31   32.46   4
   1  -2   4 1222.90   34.34   1
   1  -2   4 1256.15   35.06   3
   1  -2   4 1194.33   32.48   4
   1  -2   4 1220.75   34.45   1
  -2   2  -4 1140.29   30.76   4
  -2   2  -4 1091.46   30.75   4
  -2   2  -4 1137.68   31.47   1
   2  -2   4 1116.65   28.81   4
   2  -2   4 1174.69   32.24   1
   2  -2   4 1174.93   34.57   3
   2  -2   4 1138.07   28.78   4
   2  -2   4 1106.22   32.06   1
  -3   2  -4  695.85   20.93   4
   3  -2   4  678.65   21.85   1
   3  -2   4  759.29   25.59   3
   3  -2   4  727.94   22.12   1
  -4   2  -4 1680.67   45.46   4
   4  -2   4 1737.42   47.35   1
   4  -2   4 1694.61   47.17   1
   5  -2   4  388.73   15.26   1
   5  -2   4  447.97   15.94   1
   6  -2   4  370.06   14.58   1
   6  -2   4  342.69   14.10   1
   6   1  -4    3.08    4.55   1
   6   1  -4   -1.01    4.18   1
  -6  -1   4   -6.13    5.73   3
   5   1  -4   22.89    5.50   1
   5   1  -4   34.66    5.95   1
  -5  -1   4   33.38    6.97   3
   4   1  -4  242.12   12.17   1
   4   1  -4  238.22   12.23   1
   4   1  -4  250.15   12.42   2
   4   1  -4  243.99    9.57   4
  -4  -1   4  223.71   12.46   3
   3   1  -4    6.42    4.64   2
   3   1  -4    2.38    2.92   1
   3   1  -4   -0.13    3.39   4
   3   1  -4   -0.01    3.44   1
  -3  -1   4    4.50    3.27   3
  -3  -1   4    0.34    3.14   1
   2   1  -4  205.97    8.95   4
   2   1  -4  221.51   10.27   1
   2   1  -4  196.65    9.41   1
  -2  -1   4  219.79    9.63   4
  -2  -1   4  207.50    8.62   3
  -2  -1   4  219.96    9.49   4
  -2  -1   4  220.20    9.90   1
  -2  -1   4  221.32    9.71   1
   1   1  -4 1724.29   46.03   4
   1   1  -4 1702.05   47.53   1
  -1  -1   4 1752.70   46.33   4
  -1  -1   4 1761.01   47.75   1
  -1  -1   4 1824.53   46.27   4
   0   1  -4  890.97   26.82   1
   0   1  -4  947.58   26.26   4
   0   1  -4  965.91   27.10   1
   0   1  -4  914.09   26.12   4
   0  -1   4  961.77   27.34   1
   0  -1   4  922.18   26.09   4
   0  -1   4  956.65   26.10   4
   0  -1   4  905.82   26.96   1
  -1   1  -4  825.19   23.77   4
  -1   1  -4  830.44   24.55   1
  -1   1  -4  835.22   23.79   4
   1  -1   4  842.42   23.43   4
   1  -1   4  823.43   23.50   4
   1  -1   4  870.05   24.92   1
   1  -1   4  850.44   25.34   3
   1  -1   4  839.12   24.78   1
  -2   1  -4  207.42    8.81   4
  -2   1  -4  206.66    8.92   1
  -2   1  -4  208.73    8.74   4
   2  -1   4  208.58    9.30   1
   2  -1   4  210.83   10.23   3
   2  -1   4  221.76    9.35   1
   2  -1   4  217.32    7.90   4
  -3   1  -4   33.34    4.63   4
   3  -1   4   35.86    4.76   1
   3  -1   4   35.99    5.80   3
   3  -1   4   39.78    4.98   1
  -4   1  -4  120.36    8.44   4
   4  -1   4  127.38    7.90   1
   4  -1   4  135.30    8.32   1
   5  -1   4    2.36    3.75   1
   5  -1   4   -0.68    3.19   1
   6  -1   4   10.62    4.12   1
   6  -1   4   -0.02    4.03   1
   6   0  -4   60.92    7.50   1
   6   0  -4   52.95    7.19   1
  -6   0   4   51.99    9.50   3
   5   0  -4  799.34   26.32   1
   5   0  -4  754.58   26.16   1
  -5   0   4  768.78   29.29   3
   4   0  -4  609.83   22.48   2
   4   0  -4  631.67   21.44   1
   4   0  -4  604.62   21.06   1
  -4   0   4  588.41   22.95   3
   3   0  -4  634.44   18.84   4
   3   0  -4  641.81   23.23   2
   3   0  -4  681.12   21.50   1
   3   0  -4  625.94   21.38   1
  -3   0   4  621.44   22.05   3
  -3   0   4  684.41   21.08   1
   2   0  -4 1831.99   51.16   1
   2   0  -4 1869.87   48.95   4
   2   0  -4 1943.69   51.61   1
  -2   0   4 1905.84   51.23   1
  -2   0   4 1929.13   51.19   1
  -2   0   4 1819.24   49.70   4
  -2   0   4 1915.44   49.78   4
   1   0  -4 1201.84   33.57   4
   1   0  -4 1233.63   34.95   1
   1   0  -4 1272.71   33.71   4
   1   0  -4 1232.97   34.88   1
  -1   0   4 1196.75   34.80   1
  -1   0   4 1242.30   34.00   4
  -1   0   4 1287.02   33.95   4
  -1   0   4 1298.75   35.17   1
   0   0  -4  768.72   21.96   4
   0   0  -4  788.73   22.81   1
   0   0  -4  732.07   22.55   1
   0   0  -4  735.57   21.86   4
   0   0   4  777.85   21.98   4
   0   0   4  732.71   22.62   1
   0   0   4  716.71   21.75   4
   0   0   4  785.32   22.82   1
  -1   0  -4 4655.84  120.32   1
  -1   0  -4 4688.38  116.60   4
  -1   0  -4 4848.34  116.87   4
  -1   0  -4 4817.22  120.43   1
   1   0   4 4566.79  116.24   4
   1   0   4 4687.48  116.50   4
   1   0   4 4646.28  120.54   1
   1   0   4 4625.41  120.47   1
  -2   0  -4 3310.78   80.80   4
  -2   0  -4 3219.87   83.14   1
  -2   0  -4 3109.42   80.60   4
   2   0   4 3125.90   87.61   3
   2   0   4 3132.53   83.47   1
   2   0   4 3235.77   79.85   4
   2   0   4 3112.98   83.44   1
   2   0   4 3151.03   79.69   4
  -3   0  -4   43.27    5.34   4
   3   0   4   38.68    5.26   1
   3   0   4   30.81    3.61   4
   3   0   4   29.60    4.78   1
   3   0   4   32.35    5.84   3
   3   0   4   35.46    3.75   4
  -4   0  -4  104.07    8.53   4
   4   0   4  106.32    7.98   1
   4   0   4   74.74    7.37   1
   5   0   4  328.65   14.74   1
   5   0   4  313.10   14.41   1
   6   0   4  363.68   16.62   1
   6   0   4  385.05   17.03   1
   6  -1  -4   18.04    4.81   1
   6  -1  -4   26.55    5.47   1
  -6   1   4   18.67    6.81   3
   5  -1  -4    4.93    3.69   1
   5  -1  -4    0.88    3.67   1
  -5   1   4    5.49    4.64   3
   4  -1  -4  119.97    8.15   1
   4  -1  -4  120.84    9.59   2
   4  -1  -4  105.72    7.57   1
  -4   1   4  115.53    9.09   3
   3  -1  -4  106.20    7.24   1
   3  -1  -4   98.77    4.79   4
   3  -1  -4  106.23    6.87   1
   3  -1  -4   87.63    8.47   2
  -3   1   4   94.22    6.65   4
   2  -1  -4  198.30    8.06   4
   2  -1  -4  200.55   11.57   2
   2  -1  -4  192.49    9.17   1
   2  -1  -4  188.39    8.77   1
  -2   1   4  189.95    8.61   4
  -2   1   4  200.53    8.80   1
  -2   1   4  209.23    9.14   4
   1  -1  -4  355.74   12.74   1
   1  -1  -4  356.87   12.16   4
   1  -1  -4  344.37   11.88   4
   1  -1  -4  345.58   12.75   1
  -1   1   4  354.63   12.62   1
  -1   1   4  364.77   12.69   1
  -1   1   4  373.68   12.66   4
  -1   1   4  339.68   12.16   4
   0  -1  -4  321.42   12.42   1
   0  -1  -4  338.39   12.30   4
   0  -1  -4  349.66   12.51   1
   0  -1  -4  354.86   12.07   4
   0   1   4  310.14   11.88   4
   0   1   4  361.71   12.25   4
   0   1   4  365.90   12.63   1
   0   1   4  345.83   12.67   1
  -1  -1  -4  731.96   22.50   1
  -1  -1  -4  738.21   22.56   1
  -1  -1  -4  730.97   21.61   4
  -1  -1  -4  738.26   21.92   4
   1   1   4  710.38   21.42   4
   1   1   4  723.74   21.74   4
   1   1   4  713.18   22.58   1
  -2  -1  -4  495.78   16.33   4
  -2  -1  -4  448.89   16.26   1
  -2  -1  -4  493.48   16.51   4
  -2  -1  -4  447.50   16.25   1
   2   1   4  498.83   17.00   1
   2   1   4  475.16   15.72   4
   2   1   4  459.73   15.52   4
   2   1   4  497.61   16.95   1
  -3  -1  -4   28.45    5.54   4
  -3  -1  -4   37.13    5.08   1
   3   1   4   28.36    4.27   4
   3   1   4   32.07    4.46   4
   3   1   4   26.84    5.73   3
   3   1   4   24.53    4.77   1
   3   1   4   26.92    4.91   1
  -4  -1  -4   19.07    6.02   4
   4   1   4   23.94    3.74   4
   4   1   4   25.81    5.46   1
   4   1   4   24.98    5.15   1
   4   1   4   15.62    3.33   4
   5   1   4   -3.12    3.98   1
   5   1   4   -0.68    4.05   1
   6   1   4    3.07    4.47   1
   6   1   4    6.26    5.22   1
   6  -2  -4  295.24   13.05   1
   6  -2  -4  273.37   12.77   1
  -6   2   4  302.37   18.28   3
   5  -2  -4  575.38   20.06   1
   5  -2  -4  591.43   20.29   1
  -5   2   4  569.39   24.41   3
   4  -2  -4  404.90   15.45   1
   4  -2  -4  418.75   15.45   1
   4  -2  -4  431.44   18.87   2
  -4   2   4  401.16   14.89   4
  -4   2   4  401.14   18.21   3
   3  -2  -4 1297.91   37.28   1
   3  -2  -4 1295.64   37.32   1
   3  -2  -4 1312.41   41.51   2
  -3   2   4 1334.55   36.10   4
   2  -2  -4 1726.75   47.68   1
   2  -2  -4 1773.99   44.70   4
   2  -2  -4 1712.68   52.12   2
  -2   2   4 1756.04   47.34   1
  -2   2   4 1753.62   46.24   4
  -2   2   4 1739.92   46.07   4
   1  -2  -4 1951.92   51.49   1
   1  -2  -4 1824.45   51.33   1
   1  -2  -4 1863.21   49.04   4
   1  -2  -4 1818.02   49.10   4
  -1   2   4 1918.86   51.17   1
  -1   2   4 1949.38   51.42   1
  -1   2   4 1857.40   49.59   4
  -1   2   4 1954.53   49.88   4
   0  -2  -4   -0.51    1.83   1
   0  -2  -4   12.89    3.18   4
   0  -2  -4    7.35    2.93   1
   0  -2  -4    8.06    3.34   4
   0   2   4    8.51    2.88   1
   0   2   4    7.71    3.11   4
   0   2   4    7.35    3.37   4
   0   2   4    6.36    2.63   1
  -1  -2  -4 1081.23   30.97   1
  -1  -2  -4 1035.46   30.93   1
  -1  -2  -4 1004.53   29.80   4
  -1  -2  -4 1081.50   30.36   4
   1   2   4 1087.48   31.21   1
   1   2   4 1016.44   31.04   1
   1   2   4 1023.52   29.79   4
   1   2   4 1039.13   29.92   4
  -2  -2  -4 1610.22   45.56   1
  -2  -2  -4 1629.11   45.85   1
  -2  -2  -4 1588.03   44.72   4
  -2  -2  -4 1691.73   44.55   4
   2   2   4 1589.90   45.81   1
   2   2   4 1632.48   43.99   4
   2   2   4 1594.23   43.91   4
   2   2   4 1582.49   45.94   1
  -3  -2  -4  238.73   11.71   1
  -3  -2  -4  246.01   12.41   4
   3   2   4  246.15   12.33   1
   3   2   4  239.28   11.13   4
   3   2   4  234.34   10.92   4
   3   2   4  273.15   12.71   1
   4   2   4  194.08   11.71   1
   4   2   4  198.32   11.64   1
   4   2   4  191.58    9.06   4
   4   2   4  191.55    9.21   4
   5   2   4  605.46   23.33   1
   5   2   4  586.16   22.98   1
   5   2   4  563.18   16.80   4
   6   2   4  401.31   19.00   1
   6  -3  -4   32.44    4.98   1
   6  -3  -4   40.58    5.17   1
  -6   3   4   55.44    9.93   3
   5  -3  -4   70.58    6.44   1
   5  -3  -4   76.76    6.64   1
  -5   3   4   71.87    9.30   3
   4  -3  -4  105.12    7.04   1
   4  -3  -4  104.10    7.15   1
  -4   3   4  106.65    7.20   4
   3  -3  -4  105.41    6.89   1
   3  -3  -4   89.71    7.02   1
   3  -3  -4   97.21    9.62   2
  -3   3   4   99.07    6.77   4
   2  -3  -4   22.19    5.43   2
   2  -3  -4   26.54    4.17   1
   2  -3  -4   31.53    4.49   1
  -2   3   4   28.19    3.99   4
  -2   3   4   26.89    3.92   1
  -2   3   4   28.42    4.44   4
   1  -3  -4   92.75    5.85   4
   1  -3  -4   90.08    6.64   1
   1  -3  -4   91.07    6.11   1
   1  -3  -4   83.85    8.16   2
  -1   3   4   92.31    6.36   4
  -1   3   4  101.78    7.04   4
  -1   3   4   88.24    6.09   1
   0  -3  -4   -0.82    0.58   1
   0  -3  -4   -1.83    2.51   1
   0  -3  -4   -0.45    2.44   4
   0  -3  -4   -1.01    3.31   4
   0   3   4    1.94    3.22   4
   0   3   4    2.43    3.34   4
   0   3   4    1.63    2.60   1
   0   3   4   -0.51    2.36   1
  -1  -3  -4   -3.53    2.62   1
  -1  -3  -4    2.71    2.90   1
  -1  -3  -4    0.14    2.91   4
  -1  -3  -4    1.31    3.74   4
   1   3   4    1.62    2.79   1
   1   3   4   -1.65    2.74   1
   1   3   4   -0.90    3.44   4
   1   3   4   -1.21    2.92   4
  -2  -3  -4   76.17    6.96   4
  -2  -3  -4   78.37    7.25   1
  -2  -3  -4   80.57    7.21   1
   2   3   4   50.22    6.15   1
   2   3   4   83.64    7.44   4
   2   3   4   77.57    6.99   4
  -3  -3  -4   32.05    5.94   1
   3   3   4   17.55    5.25   1
   3   3   4   29.02    5.63   1
   3   3   4   32.43    5.49   4
   3   3   4   30.82    5.55   4
   4   3   4   13.40    4.52   4
   4   3   4   16.17    5.18   1
   4   3   4   15.02    5.12   1
   5   3   4  157.15   11.68   1
   5   3   4  144.41    8.28   4
   6   3   4   37.34    7.92   1
   6  -4  -4  156.22    8.24   1
   6  -4  -4  158.12    8.04   1
  -6   4   4  145.51   14.59   3
   5  -4  -4  107.75    6.93   1
   5  -4  -4  100.46    6.83   1
  -5   4   4   95.90   10.99   3
   4  -4  -4 1045.61   30.73   1
   4  -4  -4 1015.29   30.59   1
  -4   4   4 1063.33   30.08   4
   3  -4  -4  600.39   24.30   2
   3  -4  -4  617.45   20.23   1
  -3   4   4  614.60   19.38   4
   2  -4  -4  349.46   13.26   1
   2  -4  -4  331.89   13.43   1
   2  -4  -4  347.84   16.25   2
  -2   4   4  332.47   12.69   4
   1  -4  -4  569.17   19.17   1
   1  -4  -4  563.39   17.40   4
   1  -4  -4  559.01   19.16   1
   1  -4  -4  561.58   21.54   2
  -1   4   4  548.69   18.68   4
  -1   4   4  552.33   18.74   1
  -1   4   4  565.01   18.44   4
   0  -4  -4 1137.79   33.28   1
   0  -4  -4 1085.35   32.84   1
   0  -4  -4 1028.29   31.00   4
   0  -4  -4 1070.97   34.96   2
   0   4   4 1161.82   33.13   1
   0   4   4 1086.63   31.92   4
   0   4   4 1095.18   31.97   4
   0   4   4 1086.61   32.72   1
  -1  -4  -4  830.51   27.40   2
  -1  -4  -4  849.67   25.74   4
  -1  -4  -4  838.12   26.81   1
  -1  -4  -4  811.05   26.47   1
   1   4   4  783.66   26.31   1
   1   4   4  876.87   26.23   4
   1   4   4  835.86   26.82   1
   1   4   4  757.53   25.44   4
  -2  -4  -4 1104.08   35.71   1
  -2  -4  -4 1212.41   35.87   2
  -2  -4  -4 1097.93   35.75   1
   2   4   4 1178.75   36.25   1
   2   4   4 1209.97   35.26   4
   2   4   4 1170.47   36.26   1
   2   4   4 1159.34   34.83   4
  -3  -4  -4  830.77   28.49   1
  -3  -4  -4  844.14   26.36   2
   3   4   4  864.77   29.18   1
   3   4   4  823.83   27.06   4
   3   4   4  834.46   27.24   4
   3   4   4  786.08   28.70   1
  -4  -4  -4  623.53   19.19   2
   4   4   4  621.08   21.92   4
   4   4   4  622.71   24.60   1
   5   4   4  405.19   15.86   4
   5   4   4  382.61   19.27   1
   6   4   4   90.00   11.16   1
   6  -5  -4   32.16    3.69   1
   6  -5  -4   29.00    3.61   1
   5  -5  -4  113.13    6.95   1
   5  -5  -4  119.66    7.02   1
  -5   5   4   93.75   11.29   3
   4  -5  -4   26.14    4.32   1
   4  -5  -4   14.84    3.87   1
   3  -5  -4   -0.16    3.41   1
   3  -5  -4   -1.66    3.18   1
  -3   5   4    0.36    3.15   4
   2  -5  -4   20.00    5.78   2
   2  -5  -4   19.25    4.45   1
   2  -5  -4   18.98    4.29   1
  -2   5   4   25.59    4.60   4
   1  -5  -4   65.53    6.53   1
   1  -5  -4   73.78    8.25   2
   1  -5  -4   70.17    5.63   4
   1  -5  -4   67.11    6.80   1
  -1   5   4   55.03    6.17   4
  -1   5   4   69.23    6.37   1
   0  -5  -4  214.49   10.28   4
   0  -5  -4  213.95   11.30   1
   0  -5  -4  217.32   10.92   1
   0  -5  -4  197.67   11.89   2
   0   5   4  206.95   10.63   1
   0   5   4  198.15   10.82   4
  -1  -5  -4  124.18    9.21   1
  -1  -5  -4  137.96    9.36   1
  -1  -5  -4  145.25    9.70   2
  -1  -5  -4  131.26    9.35   4
   1   5   4  124.99    9.39   4
   1   5   4  159.84    9.88   1
   1   5   4  148.20    9.65   1
  -2  -5  -4  853.74   28.81   1
  -2  -5  -4  841.34   27.41   2
  -2  -5  -4  801.50   28.73   1
   2   5   4  825.06   27.85   4
   2   5   4  872.60   29.14   1
   2   5   4  813.30   28.71   1
   2   5   4  856.71   27.82   4
  -3  -5  -4   80.30    9.13   1
  -3  -5  -4   68.25    5.93   2
   3   5   4   56.07    7.74   1
   3   5   4   67.47    8.57   4
   3   5   4   63.89    7.94   4
   4   5   4   86.85    9.04   4
   4   5   4  114.84   10.98   1
   5   5   4   -1.14    4.85   1
   5   5   4    8.69    5.03   4
   5  -6  -4    8.06    3.16   1
   5  -6  -4    8.26    3.18   1
   4  -6  -4  669.55   21.64   1
   4  -6  -4  665.75   21.56   1
   3  -6  -4  284.29   12.38   1
   3  -6  -4  263.78   12.04   1
  -3   6   4  293.55   11.97   4
   2  -6  -4   95.10    7.73   1
   2  -6  -4  102.52    8.25   1
   2  -6  -4   96.57   10.49   2
  -2   6   4   96.76    7.71   4
   1  -6  -4  130.66    8.81   1
   1  -6  -4  103.68   10.04   2
   1  -6  -4  110.36    6.81   4
   1  -6  -4  100.14    8.80   1
  -1   6   4   84.39    8.04   4
   0  -6  -4 1645.42   48.59   1
   0  -6  -4 1600.22   50.27   2
   0  -6  -4 1665.40   45.63   4
   0  -6  -4 1636.36   48.29   1
   0   6   4 1731.87   48.30   1
   0   6   4 1614.47   46.74   4
  -1  -6  -4  884.56   29.71   2
  -1  -6  -4  887.84   28.53   4
  -1  -6  -4  848.27   29.90   1
  -1  -6  -4  918.22   30.03   1
   1   6   4  901.84   29.74   1
   1   6   4  865.43   29.82   1
   1   6   4  889.60   29.16   4
  -2  -6  -4 1077.01   35.72   1
  -2  -6  -4 1078.73   33.75   2
   2   6   4 1095.18   35.83   1
   2   6   4 1057.86   34.24   4
  -3  -6  -4   39.52    4.53   2
   3   6   4   23.19    6.18   1
   3   6   4   31.85    6.61   4
   4   6   4  192.40   12.39   4
   4   6   4  192.50   13.71   1
   5   6   4  149.93   14.28   1
   5   6   4  141.43   11.01   4
   5  -7  -4    4.05    2.99   1
   5  -7  -4    9.98    3.07   1
   4  -7  -4    4.03    3.40   1
   3  -7  -4    5.65    3.58   1
   3  -7  -4    5.26    3.96   1
  -3   7   4    9.00    4.04   4
   2  -7  -4   35.52    5.69   1
   2  -7  -4   47.72    6.33   1
  -2   7   4   52.74    6.55   4
   1  -7  -4    2.12    3.82   1
   1  -7  -4    0.45    2.27   4
   1  -7  -4    1.64    4.25   1
  -1   7   4    2.60    4.42   4
   0  -7  -4  136.05   10.83   2
   0  -7  -4  105.49    9.60   1
   0  -7  -4  114.40    8.45   4
   0  -7  -4  121.99    9.93   1
   0   7   4  119.20    9.11   1
   0   7   4  123.13    9.77   4
  -1  -7  -4   -0.12    4.15   4
  -1  -7  -4   -2.15    4.46   1
  -1  -7  -4    6.78    4.50   2
   1   7   4    1.77    4.83   4
   1   7   4    5.44    4.28   1
  -2  -7  -4   -1.28    3.96   1
   2   7   4   -4.35    3.54   1
   2   7   4   -1.79    4.57   4
   3   7   4  196.22   12.98   4
   3   7   4  181.17   13.47   1
   4   7   4    6.78    5.76   4
   5   7   4   25.88    7.16   4
   5  -8  -4   39.61    4.28   1
   4  -8  -4  121.35    8.30   1
   3  -8  -4  453.17   17.48   1
   3  -8  -4  418.73   17.41   1
   2  -8  -4  557.32   21.13   1
   2  -8  -4  555.24   21.05   1
  -2   8   4  536.10   20.20   4
   1  -8  -4  459.08   19.18   1
   1  -8  -4  487.60   19.84   1
  -1   8   4  476.61   19.04   4
   0  -8  -4   55.49    7.56   1
   0  -8  -4   55.63    7.88   1
   0   8   4   50.43    7.29   4
  -1  -8  -4  245.18   14.24   1
   1   8   4  231.33   13.95   4
  -2  -8  -4  601.60   24.79   1
   2   8   4  563.30   23.42   4
   3   8   4  385.18   18.94   4
   4   8   4  269.50   16.02   4
   4  -9  -4    6.33    3.98   1
   4  -9  -4    5.52    4.03   1
   3  -9  -4  181.71   11.04   1
   3  -9  -4  170.25   11.07   1
   2  -9  -4   -1.35    3.99   1
   2  -9  -4    3.66    4.57   1
   1  -9  -4   65.65    8.38   1
  -1   9   4   68.41    8.08   4
   0  -9  -4   65.67    8.65   1
   0   9   4   69.60    9.12   4
  -1  -9  -4   20.49    6.31   1
   1   9   4   22.97    6.83   4
   2   9   4    6.23    5.56   4
   3   9   4    1.46    5.88   4
   4   9   4   -1.76    6.28   4
   3 -10  -4  184.39   11.86   1
   3 -10  -4  180.87   11.74   1
   2 -10  -4  299.75   15.72   1
   1 -10  -4  440.63   20.44   1
  -1  10   4  446.17   19.89   4
   0 -10  -4  228.46   14.69   1
   0  10   4  211.30   13.83   4
  -1 -10  -4  524.61   23.75   1
   1  10   4  485.63   22.39   4
   2  10   4  324.61   18.56   4
   3  10   4  232.61   15.86   4
   2 -11  -4   28.87    7.19   1
   1 -11  -4    2.51    5.71   1
   0 -11  -4   -1.60    5.37   1
   0  11   4    1.30    5.73   4
   1  11   4   26.03    7.91   4
   2  11   4   10.71    7.06   4
   1  12  -5   -1.95    6.33   4
  -1 -12   5   -1.51    5.35   4
   0 -12   5   17.45    7.34   1
   0 -12   5   33.63    5.84   4
   1 -12   5    1.44    5.66   1
   2  11  -5   10.28    6.66   4
  -2 -11   5    9.82    6.50   4
   1  11  -5  426.06   20.34   4
  -1 -11   5  453.44   22.07   1
  -1 -11   5  378.79   17.88   4
   0  11  -5  363.58   18.39   4
   0 -11   5  366.73   15.06   4
   0 -11   5  337.73   18.58   1
   1 -11   5  301.01   16.48   1
   2 -11   5  285.82   15.31   1
   2 -11   5  266.59   14.94   1
   3 -11   5   99.55    9.30   1
   3 -11   5  113.95    9.83   1
   3  10  -5   13.77    6.49   4
  -3 -10   5   11.88    6.68   4
   2  10  -5   76.53   10.01   4
  -2 -10   5  102.19   10.64   4
   1  10  -5  126.54   11.95   4
  -1 -10   5  129.64    9.98   4
  -1 -10   5  121.58   12.71   1
   0  10  -5  227.23   13.58   4
   0 -10   5  210.91   14.05   1
   0 -10   5  252.32   11.90   4
  -1  10  -5   63.26    8.25   4
   1 -10   5   62.83    8.51   1
  -2  10  -5   13.15    4.77   3
   2 -10   5   10.98    4.92   1
   2 -10   5   15.00    5.27   1
  -3  10  -5   12.03    5.76   3
   3 -10   5   15.24    5.01   1
   3 -10   5   28.65    5.86   1
   4   9  -5  191.95   13.88   4
   3   9  -5  111.57   11.78   4
   2   9  -5  270.93   15.21   4
  -2  -9   5  248.50   14.79   4
  -2  -9   5  282.40   16.25   1
   1   9  -5  474.60   20.46   4
  -1  -9   5  519.93   21.72   1
  -1  -9   5  434.50   18.77   4
   0   9  -5  285.85   14.83   4
   0  -9   5  271.95   12.78   4
   0  -9   5  298.70   15.47   1
  -1   9  -5  224.58   11.19   3
  -1   9  -5  235.44   12.65   4
   1  -9   5  221.22   13.01   1
   1  -9   5  212.13   12.63   1
   1  -9   5  225.67    8.60   4
  -2   9  -5  354.01   16.10   3
   2  -9   5  321.24   15.29   1
   2  -9   5  368.10   16.09   1
  -3   9  -5  236.68   13.97   3
   3  -9   5  212.73   11.15   1
  -4   9  -5  281.74   17.19   3
   4  -9   5  284.10   11.79   1
   4  -9   5  282.56   11.56   1
   4   8  -5   77.11    9.73   4
   3   8  -5   51.53    8.20   4
   2   8  -5  102.30   10.12   4
  -2  -8   5  109.24   10.79   1
  -2  -8   5   77.32    9.37   4
   1   8  -5   94.03    9.57   4
  -1  -8   5   65.23    7.70   4
  -1  -8   5   65.96    7.72   4
  -1  -8   5   75.44    8.73   1
   0   8  -5   -0.14    4.73   4
   0  -8   5   -1.64    3.80   4
   0  -8   5    6.98    3.94   4
   0  -8   5   -0.32    3.78   1
   0  -8   5   -4.75    3.69   1
  -1   8  -5   -1.76    2.52   3
  -1   8  -5   -3.91    3.90   4
   1  -8   5   -0.03    2.56   4
   1  -8   5    6.53    4.25   1
   1  -8   5    5.22    2.76   4
   1  -8   5    0.09    3.82   1
  -2   8  -5   12.00    4.21   3
  -2   8  -5   10.01    4.55   4
   2  -8   5   14.31    4.69   1
   2  -8   5    9.44    4.46   1
  -3   8  -5   67.24    8.52   3
   3  -8   5   64.10    6.45   1
  -4   8  -5    3.69    5.56   3
   4  -8   5    4.63    3.22   1
   4  -8   5    2.46    3.08   1
  -5   8  -5    0.61    6.41   3
   5   7  -5  275.97   15.47   4
   4   7  -5  511.96   21.62   4
   3   7  -5  385.90   18.57   1
   2   7  -5  213.48   13.04   1
   2   7  -5  182.74   11.70   4
   2   7  -5  195.51    7.02   3
  -2  -7   5  187.49   12.20   1
  -2  -7   5  190.50   11.95   4
   1   7  -5   31.45    6.20   4
   1   7  -5   20.41    5.18   1
  -1  -7   5    9.70    3.14   1
  -1  -7   5   26.18    6.32   1
  -1  -7   5   32.29    6.23   4
  -1  -7   5   27.07    5.98   4
   0   7  -5  489.37   15.11   3
   0   7  -5  440.04   17.96   4
   0   7  -5  467.15   18.12   1
   0  -7   5  444.12   18.74   1
   0  -7   5  469.89   17.10   4
   0  -7   5  462.52   16.76   4
   0  -7   5  437.50   18.87   1
  -1   7  -5  694.61   22.82   3
  -1   7  -5  675.67   23.20   4
   1  -7   5  703.24   20.69   4
   1  -7   5  718.69   20.61   4
   1  -7   5  695.13   24.31   1
   1  -7   5  730.80   24.59   1
  -2   7  -5  420.49   17.47   3
  -2   7  -5  439.30   16.24   4
   2  -7   5  429.33   16.62   1
   2  -7   5  444.76   17.09   1
  -3   7  -5   48.30    5.63   4
  -3   7  -5   31.35    6.13   3
   3  -7   5   48.15    5.72   1
   3  -7   5   46.52    5.44   1
  -4   7  -5  562.96   24.72   3
   4  -7   5  555.72   18.19   1
   4  -7   5  581.66   18.54   1
  -5   7  -5  317.52   19.36   3
   5   6  -5   -3.47    5.17   1
   5   6  -5   -0.67    4.98   4
   4   6  -5   33.94    6.86   4
   4   6  -5   38.43    7.90   1
   3   6  -5   63.08    8.25   4
   3   6  -5   40.08    7.00   1
  -3  -6   5   54.56    7.70   1
   2   6  -5    6.57    4.39   1
   2   6  -5    5.14    4.66   1
   2   6  -5    0.20    5.27   4
  -2  -6   5    6.13    4.87   1
  -2  -6   5   12.55    5.15   1
  -2  -6   5    3.14    4.95   4
   1   6  -5   24.86    5.59   4
   1   6  -5   18.69    4.78   1
   1   6  -5   37.10    6.23   1
  -1  -6   5   17.93    5.15   1
  -1  -6   5   22.92    5.55   4
  -1  -6   5   31.60    5.96   4
   0   6  -5  196.38    7.48   3
   0   6  -5  190.93   10.52   4
   0   6  -5  197.36   10.58   1
   0  -6   5  219.82   10.36   4
   0  -6   5  200.52   10.00   4
   0  -6   5  185.27   10.98   1
   0  -6   5  195.99   11.53   1
  -1   6  -5    3.83    4.07   4
  -1   6  -5    1.85    2.77   3
   1  -6   5    3.95    1.64   4
   1  -6   5    1.40    3.69   1
   1  -6   5    6.99    4.18   1
   1  -6   5    7.69    3.24   4
  -2   6  -5   -5.54    3.63   4
  -2   6  -5   -2.33    3.35   3
   2  -6   5    5.10    3.92   1
   2  -6   5    6.12    3.79   1
  -3   6  -5  127.12    7.38   4
  -3   6  -5  120.49    9.67   3
   3  -6   5   99.09    7.33   1
   3  -6   5  122.02    7.36   1
  -4   6  -5   22.66    6.42   3
   4  -6   5   36.77    4.77   1
   4  -6   5   40.39    4.48   1
  -5   6  -5   10.28    6.82   3
   5  -6   5   23.55    3.07   1
   5  -6   5   21.46    3.15   1
   6   5  -5  147.06   10.43   4
   6   5  -5  127.39   13.41   1
   5   5  -5   40.80    8.34   1
   5   5  -5   35.13    6.58   4
   4   5  -5  176.30   12.77   1
   4   5  -5  155.33   10.69   4
   3   5  -5 1579.03   46.87   1
   3   5  -5 1495.80   44.34   4
   3   5  -5 1497.68   46.54   1
  -3  -5   5 1497.28   46.39   1
   2   5  -5  819.14   28.07   1
   2   5  -5  826.22   28.01   1
   2   5  -5  792.12   26.78   4
  -2  -5   5  815.52   27.15   4
  -2  -5   5  826.11   27.93   1
  -2  -5   5  831.59   28.21   1
   1   5  -5  272.10   12.66   4
   1   5  -5  277.04   13.06   1
   1   5  -5  268.98   12.82   1
  -1  -5   5  273.55   13.19   1
  -1  -5   5  302.11   12.85   4
  -1  -5   5  269.66   12.96   1
  -1  -5   5  264.77   12.57   4
   0   5  -5 2521.69   67.81   4
   0   5  -5 2601.51   68.00   3
   0   5  -5 2509.94   69.66   1
   0  -5   5 2536.43   67.36   4
   0  -5   5 2626.26   67.13   4
   0  -5   5 2560.39   70.39   1
   0  -5   5 2666.18   70.43   1
  -1   5  -5 4554.64  114.58   4
  -1   5  -5 4438.66  117.59   1
  -1   5  -5 4635.44  121.24   3
   1  -5   5 4423.76  118.46   1
   1  -5   5 4660.47  118.63   1
   1  -5   5 4544.50  112.84   4
  -2   5  -5 1080.26   31.52   4
  -2   5  -5 1123.07   34.67   3
   2  -5   5 1125.08   32.90   1
  -3   5  -5  420.44   18.09   3
  -3   5  -5  405.38   14.47   4
   3  -5   5  420.10   15.18   1
   3  -5   5  379.35   14.59   1
  -4   5  -5  254.40   15.05   3
   4  -5   5  255.66   10.61   1
   4  -5   5  232.36   10.13   1
  -5   5  -5  318.05   19.20   3
   5  -5   5  352.21   12.33   1
   5  -5   5  347.96   12.21   1
   6   4  -5   16.13    4.95   4
   6   4  -5   14.01    6.66   1
   5   4  -5    5.55    4.56   4
   5   4  -5   12.11    5.50   1
   4   4  -5  122.37    9.28   4
   4   4  -5  107.36    9.29   2
   4   4  -5  127.75   10.12   1
   3   4  -5  295.74   14.63   1
   3   4  -5  280.67   13.58   4
  -3  -4   5  293.60   14.68   1
   2   4  -5   62.60    7.35   1
   2   4  -5   77.02    7.41   1
   2   4  -5   63.56    6.97   4
  -2  -4   5   66.18    7.35   1
  -2  -4   5   56.07    6.98   4
  -2  -4   5   60.85    6.89   1
  -2  -4   5   58.57    6.90   4
   1   4  -5    9.83    3.97   4
   1   4  -5    4.89    3.27   1
   1   4  -5   10.30    3.67   1
  -1  -4   5    8.61    3.81   4
  -1  -4   5    6.68    3.85   1
  -1  -4   5    4.91    3.58   1
  -1  -4   5    9.31    3.99   4
   0   4  -5  328.94   13.44   1
   0   4  -5  336.99   13.49   4
   0   4  -5  343.06   13.89   1
   0   4  -5  335.76   13.28   4
   0  -4   5  376.01   14.29   1
   0  -4   5  349.05   13.09   4
   0  -4   5  347.53   13.16   4
   0  -4   5  354.80   14.15   1
  -1   4  -5  127.44    7.64   4
  -1   4  -5  128.18    7.71   1
  -1   4  -5  128.83    6.98   3
  -1   4  -5  108.82    7.40   4
   1  -4   5  121.67    6.44   4
   1  -4   5  125.58    6.68   4
   1  -4   5  122.88    7.69   1
   1  -4   5  126.68    8.15   1
  -2   4  -5   22.65    4.24   4
  -2   4  -5   15.75    4.33   3
   2  -4   5   12.50    3.88   1
   2  -4   5   24.33    4.33   1
  -3   4  -5  104.65    8.97   3
  -3   4  -5   94.03    6.88   4
   3  -4   5   87.88    6.80   1
   3  -4   5   81.51    6.82   1
  -4   4  -5   16.37    6.02   3
  -4   4  -5   26.49    4.43   4
   4  -4   5   27.53    4.46   1
   4  -4   5   20.32    3.89   1
   5  -4   5   73.43    5.84   1
   5  -4   5   82.70    6.31   1
   6  -4   5    8.35    3.42   1
   6  -4   5    8.48    3.12   1
   6   3  -5  132.15   12.47   1
   5   3  -5   47.64    7.79   1
   5   3  -5   46.31    6.21   4
   4   3  -5  102.75    9.81   1
   4   3  -5   99.32    8.30   4
   4   3  -5  109.67    8.74   2
   4   3  -5  102.14    9.60   1
   3   3  -5 1170.21   36.57   1
   3   3  -5 1110.63   34.29   4
   3   3  -5 1252.47   37.06   1
  -3  -3   5 1156.83   36.34   1
   2   3  -5  560.44   19.82   1
   2   3  -5  512.75   19.50   1
   2   3  -5  517.23   18.53   4
  -2  -3   5  524.17   18.94   4
  -2  -3   5  576.60   19.72   1
  -2  -3   5  556.16   19.37   4
  -2  -3   5  526.09   19.51   1
   1   3  -5  761.06   24.00   1
   1   3  -5  701.48   22.74   4
   1   3  -5  708.47   23.51   1
  -1  -3   5  725.86   22.74   4
  -1  -3   5  719.89   23.62   1
  -1  -3   5  726.90   23.82   1
  -1  -3   5  734.53   22.93   4
   0   3  -5  860.37   25.50   4
   0   3  -5  887.35   26.36   1
   0   3  -5  830.35   25.92   1
   0   3  -5  839.03   25.56   4
   0  -3   5  857.99   26.44   1
   0  -3   5  835.64   25.05   4
   0  -3   5  868.90   25.31   4
   0  -3   5  824.36   26.14   1
  -1   3  -5 1193.58   33.47   4
  -1   3  -5 1151.77   34.06   1
  -1   3  -5 1197.31   33.32   4
   1  -3   5 1200.45   32.62   4
   1  -3   5 1214.77   32.46   4
   1  -3   5 1214.50   34.45   3
   1  -3   5 1134.03   34.47   1
   1  -3   5 1254.89   34.94   1
  -2   3  -5 1494.66   40.65   4
   2  -3   5 1500.72   38.13   4
   2  -3   5 1522.80   44.46   3
   2  -3   5 1467.46   38.09   4
   2  -3   5 1479.18   42.19   1
   2  -3   5 1559.91   42.56   1
  -3   3  -5 2991.28   76.95   4
   3  -3   5 3017.00   79.79   1
   3  -3   5 2966.17   79.87   1
   3  -3   5 3058.22   85.53   3
  -4   3  -5  208.00   10.07   4
   4  -3   5  217.26   10.26   1
   4  -3   5  235.05   10.67   1
   5  -3   5  487.76   17.45   1
   5  -3   5  496.99   17.69   1
   6  -3   5  276.13   12.15   1
   6  -3   5  298.41   12.67   1
   6   2  -5   35.16    7.39   1
   5   2  -5    9.65    3.78   4
   5   2  -5    7.85    4.51   1
   5   2  -5    5.53    4.92   1
  -5  -2   5    4.03    5.36   3
   4   2  -5  108.86    9.01   2
   4   2  -5   95.37    7.46   4
   4   2  -5   93.48    8.74   1
   4   2  -5   87.14    8.64   1
  -4  -2   5   87.05    8.18   3
   3   2  -5  302.42   14.16   1
   3   2  -5  282.77   13.43   1
   3   2  -5  303.45   12.42   4
  -3  -2   5  270.41   13.06   1
  -3  -2   5  270.98   11.63   3
  -3  -2   5  249.29   12.60   4
   2   2  -5   80.44    7.37   1
   2   2  -5   77.44    6.77   4
  -2  -2   5   90.42    6.91   1
  -2  -2   5   88.81    7.51   1
  -2  -2   5   83.18    4.81   3
  -2  -2   5   97.31    7.79   4
  -2  -2   5   74.13    7.06   4
   1   2  -5 2475.02   68.90   1
   1   2  -5 2545.12   66.76   4
   1   2  -5 2578.29   69.33   1
  -1  -2   5 2563.78   66.89   4
  -1  -2   5 2657.69   69.37   1
  -1  -2   5 2563.13   67.13   4
  -1  -2   5 2599.88   69.36   1
   0   2  -5 2213.37   60.32   1
   0   2  -5 2190.59   58.23   4
   0   2  -5 2210.67   60.02   1
   0   2  -5 2242.21   58.36   4
   0  -2   5 2381.63   58.35   4
   0  -2   5 2253.82   59.64   3
   0  -2   5 2085.45   60.11   1
   0  -2   5 2238.33   58.37   4
  -1   2  -5   25.44    3.84   1
  -1   2  -5   20.29    3.74   4
  -1   2  -5   18.20    3.84   4
  -1   2  -5   18.12    3.55   1
   1  -2   5   24.53    3.87   4
   1  -2   5   22.49    4.04   1
   1  -2   5   19.44    3.79   1
   1  -2   5   22.59    3.75   4
   1  -2   5   21.15    3.43   3
  -2   2  -5    2.88    2.52   1
  -2   2  -5    4.63    3.43   4
  -2   2  -5   -2.71    2.52   4
   2  -2   5    5.50    2.55   4
   2  -2   5    1.81    1.83   4
   2  -2   5    8.12    3.51   3
   2  -2   5    2.36    3.04   1
   2  -2   5   -1.57    2.61   1
  -3   2  -5    8.46    3.98   4
   3  -2   5   11.60    3.85   1
   3  -2   5   12.90    4.68   3
   3  -2   5   11.31    3.97   1
  -4   2  -5   86.80    7.35   4
   4  -2   5   73.34    7.01   1
   4  -2   5   64.36    6.41   1
   5  -2   5   13.07    4.15   1
   5  -2   5   19.31    4.84   1
   6  -2   5    5.68    4.50   1
   6  -2   5    8.08    4.15   1
   6   1  -5  239.10   14.01   1
  -6  -1   5  226.56   15.50   3
   5   1  -5  503.63   19.82   2
   5   1  -5  463.38   19.49   1
   5   1  -5  457.54   19.74   1
  -5  -1   5  510.42   21.31   3
   4   1  -5  697.82   24.38   1
   4   1  -5  705.59   25.50   2
   4   1  -5  710.47   24.76   1
   4   1  -5  698.17   20.95   4
  -4  -1   5  651.12   24.34   3
   3   1  -5  531.20   17.86   4
   3   1  -5  550.85   19.96   1
   3   1  -5  537.09   19.72   1
  -3  -1   5  546.16   19.64   1
  -3  -1   5  564.50   19.33   4
  -3  -1   5  523.68   18.81   3
   2   1  -5  175.48    9.45   1
   2   1  -5  177.42    9.27   1
   2   1  -5  178.66    9.00   4
  -2  -1   5  178.00    9.49   1
  -2  -1   5  177.50    9.46   4
  -2  -1   5  190.46    9.44   4
   1   1  -5 2136.06   58.01   1
   1   1  -5 2110.43   55.91   4
   1   1  -5 2115.35   57.81   1
   1   1  -5 2074.96   55.79   4
  -1  -1   5 2184.98   57.97   1
  -1  -1   5 2126.22   55.98   4
  -1  -1   5 2112.85   56.29   4
  -1  -1   5 2126.16   57.93   1
   0   1  -5 2383.32   63.85   1
   0   1  -5 2372.04   62.03   4
   0   1  -5 2276.74   61.84   4
   0   1  -5 2322.98   63.97   1
   0  -1   5 2495.21   62.11   4
   0  -1   5 2333.42   64.06   1
   0  -1   5 2430.07   62.07   4
   0  -1   5 2466.22   64.37   1
  -1   1  -5 1059.13   29.37   4
  -1   1  -5 1036.18   29.07   4
  -1   1  -5 1018.07   29.91   1
   1  -1   5  983.79   30.12   1
   1  -1   5  997.28   28.55   4
   1  -1   5 1020.51   28.79   4
   1  -1   5  997.07   30.06   1
  -2   1  -5 1223.65   33.31   4
  -2   1  -5 1141.75   33.11   4
  -2   1  -5 1161.38   34.04   1
   2  -1   5 1224.85   34.75   1
   2  -1   5 1208.64   32.16   4
   2  -1   5 1123.73   31.87   4
   2  -1   5 1161.94   34.67   1
   2  -1   5 1207.80   36.50   3
  -3   1  -5  562.07   18.46   4
   3  -1   5  515.60   18.89   1
   3  -1   5  517.92   15.19   4
   3  -1   5  555.66   21.36   3
   3  -1   5  541.19   19.01   1
   3  -1   5  522.27   15.17   4
  -4   1  -5   40.36    5.96   4
   4  -1   5   33.09    5.31   1
   4  -1   5   47.31    6.08   1
   5  -1   5  481.61   18.74   1
   5  -1   5  490.36   19.12   1
   6  -1   5  292.52   13.88   1
   6  -1   5  275.88   14.16   1
   6   0  -5   56.52    7.49   1
   6   0  -5   61.60    8.08   1
  -6   0   5   45.84    9.10   3
   5   0  -5   16.90    5.45   2
   5   0  -5   11.76    4.58   1
   5   0  -5    9.69    4.78   1
  -5   0   5   14.21    5.21   3
  -5   0   5    3.94    4.74   4
   4   0  -5   10.12    4.53   1
   4   0  -5   -0.58    4.80   2
   4   0  -5    5.82    3.71   1
   4   0  -5    5.61    2.94   4
  -4   0   5   -1.17    3.87   3
  -4   0   5   -1.82    4.25   4
   3   0  -5   24.53    4.50   4
   3   0  -5   20.06    4.85   1
   3   0  -5   35.09    7.30   2
   3   0  -5   25.90    4.56   1
  -3   0   5   25.59    4.87   1
  -3   0   5   22.15    5.04   4
   2   0  -5  309.11   12.70   1
   2   0  -5  314.08   12.70   1
   2   0  -5  302.38   11.75   4
  -2   0   5  296.76   12.43   4
  -2   0   5  304.78   12.62   1
  -2   0   5  314.54   12.44   4
   1   0  -5    5.07    3.29   4
   1   0  -5   -0.98    0.59   1
   1   0  -5    4.12    3.11   4
   1   0  -5    1.01    2.64   1
  -1   0   5    1.36    2.87   1
  -1   0   5    1.63    2.83   1
  -1   0   5    3.37    3.08   4
  -1   0   5    0.50    2.84   4
   0   0  -5  394.59   13.82   4
   0   0  -5  379.79   13.63   4
   0   0  -5  379.39   14.07   1
   0   0   5  369.81   13.58   4
   0   0   5  370.79   14.07   1
   0   0   5  401.55   14.08   4
   0   0   5  371.80   14.15   1
  -1   0  -5  682.06   21.85   1
  -1   0  -5  683.60   21.97   1
  -1   0  -5  702.74   21.40   4
  -1   0  -5  703.47   21.67   4
   1   0   5  682.01   22.05   1
   1   0   5  666.40   21.82   1
   1   0   5  664.80   20.97   4
   1   0   5  704.06   21.24   4
  -2   0  -5   -2.11    3.43   4
  -2   0  -5   -2.78    2.43   1
  -2   0  -5   -4.94    2.52   4
   2   0   5    4.66    3.05   4
   2   0   5   -0.96    3.36   3
   2   0   5    0.18    2.92   4
   2   0   5   -0.56    3.05   1
   2   0   5    0.83    2.70   1
  -3   0  -5    0.44    4.27   4
   3   0   5    3.98    3.07   4
   3   0   5    2.21    3.43   1
   3   0   5    3.16    3.98   1
   3   0   5    1.00    0.78   4
   3   0   5    0.40    4.05   3
  -4   0  -5   10.56    5.21   4
   4   0   5    7.93    4.46   1
   4   0   5   11.45    2.03   4
   4   0   5    7.86    4.15   1
   5   0   5   26.82    5.82   1
   5   0   5   28.45    5.63   1
   6   0   5    8.89    5.18   1
   6   0   5    6.20    4.68   1
   6  -1  -5   79.89    8.41   1
   6  -1  -5   98.31    9.18   1
  -6   1   5   90.79   11.28   3
   5  -1  -5  254.55   12.58   1
   5  -1  -5  225.40   12.05   1
  -5   1   5  199.28   13.54   3
   4  -1  -5  718.00   24.69   1
   4  -1  -5  731.65   24.51   1
   4  -1  -5  758.08   27.38   2
  -4   1   5  676.19   26.02   3
  -4   1   5  724.62   23.84   4
   3  -1  -5 1385.67   39.20   1
   3  -1  -5 1288.71   35.02   4
   3  -1  -5 1315.33   38.86   1
   3  -1  -5 1316.06   42.43   2
  -3   1   5 1328.25   37.69   4
   2  -1  -5 3551.65   88.24   4
   2  -1  -5 3475.37   92.18   1
   2  -1  -5 3428.86   91.88   1
  -2   1   5 3699.31   92.14   1
  -2   1   5 3420.49   89.21   4
  -2   1   5 3386.73   88.97   4
   1  -1  -5 4529.67  114.27   4
   1  -1  -5 4523.82  114.30   4
   1  -1  -5 4576.33  118.51   1
  -1   1   5 4462.41  114.73   4
  -1   1   5 4578.00  118.36   1
  -1   1   5 4725.32  114.82   4
  -1   1   5 4567.60  118.28   1
   0  -1  -5 3717.50   93.07   4
   0  -1  -5 3647.32   96.08   1
   0  -1  -5 3617.35   92.87   4
   0  -1  -5 3734.93   96.31   1
   0   1   5 3592.04   93.11   4
   0   1   5 3643.29   93.02   4
   0   1   5 3837.16   96.37   1
   0   1   5 3538.97   96.01   1
  -1  -1  -5 2383.58   66.34   1
  -1  -1  -5 2418.53   66.66   1
  -1  -1  -5 2562.03   64.65   4
  -1  -1  -5 2418.45   64.66   4
   1   1   5 2523.71   67.13   1
   1   1   5 2444.67   64.50   4
   1   1   5 2531.55   64.52   4
  -2  -1  -5  993.48   29.78   4
  -2  -1  -5 1006.64   30.38   1
   2   1   5 1046.42   29.11   4
   2   1   5  964.76   30.58   1
   2   1   5  944.78   28.69   4
   2   1   5 1003.07   30.90   1
  -3  -1  -5  364.23   15.11   1
  -3  -1  -5  346.88   15.40   4
   3   1   5  359.34   15.74   1
   3   1   5  379.92   15.77   1
   3   1   5  367.43   13.58   4
   3   1   5  369.89   13.63   4
  -4  -1  -5  387.64   17.03   4
   4   1   5  377.45   16.87   1
   4   1   5  412.57   13.59   4
   4   1   5  410.67   13.60   4
   4   1   5  412.80   17.26   1
   5   1   5  306.90   15.39   1
   5   1   5  326.35   15.88   1
   6   1   5  177.99   12.28   1
   6  -2  -5  135.94    9.62   1
   6  -2  -5  134.72    9.55   1
  -6   2   5  155.02   14.80   3
   5  -2  -5    1.40    3.67   1
   5  -2  -5   -0.18    3.57   1
  -5   2   5   -0.35    4.52   3
   4  -2  -5   56.49    6.37   1
   4  -2  -5   63.39    8.45   2
   4  -2  -5   49.61    5.91   1
  -4   2   5   50.02    6.26   4
   3  -2  -5  162.51    9.44   1
   3  -2  -5  156.45    9.31   1
   3  -2  -5  181.10   12.15   2
  -3   2   5  170.83    9.55   4
   2  -2  -5  123.60    7.06   4
   2  -2  -5  121.67   10.36   2
   2  -2  -5  122.20    7.70   1
  -2   2   5  130.41    7.46   4
  -2   2   5  112.83    7.40   1
   1  -2  -5   -1.96    2.50   4
   1  -2  -5    1.03    3.19   4
   1  -2  -5    2.13    3.06   1
   1  -2  -5    3.66    2.80   1
  -1   2   5   -3.16    2.85   4
  -1   2   5    2.37    2.81   1
  -1   2   5    1.25    3.33   4
  -1   2   5    0.70    2.96   1
   0  -2  -5  426.90   15.57   4
   0  -2  -5  445.76   16.30   1
   0  -2  -5  429.10   16.14   1
   0  -2  -5  450.37   15.55   4
   0   2   5  459.89   16.05   4
   0   2   5  440.38   16.23   1
   0   2   5  448.48   16.06   4
   0   2   5  450.72   16.17   1
  -1  -2  -5    0.78    2.68   1
  -1  -2  -5    0.65    2.96   1
  -1  -2  -5    1.67    3.82   4
  -1  -2  -5    2.76    2.89   4
   1   2   5    1.61    3.47   4
   1   2   5    0.03    3.28   4
   1   2   5    2.44    2.87   1
   1   2   5    2.39    3.06   1
  -2  -2  -5  137.09    8.58   1
  -2  -2  -5  129.45    8.58   1
  -2  -2  -5  122.77    8.89   4
   2   2   5  149.34    9.15   4
   2   2   5  140.97    8.91   1
   2   2   5  120.28    8.52   1
   2   2   5  133.93    8.47   4
  -3  -2  -5   88.45    8.15   1
  -3  -2  -5   74.91    8.49   4
   3   2   5   71.82    8.00   1
   3   2   5   70.13    6.94   4
   3   2   5   76.79    7.17   4
   3   2   5   67.98    7.87   1
   4   2   5  248.21   13.45   1
   4   2   5  231.47   13.36   1
   4   2   5  243.18   10.89   4
   5   2   5    2.27    4.65   1
   5   2   5    9.76    3.30   4
   6   2   5    7.71    5.69   1
   6  -3  -5  102.45    8.03   1
   6  -3  -5  100.10    7.79   1
  -6   3   5  100.24   12.18   3
   5  -3  -5  489.51   18.15   1
   5  -3  -5  483.67   18.10   1
  -5   3   5  460.44   22.27   3
   4  -3  -5  202.11   10.65   1
   4  -3  -5  211.82   13.36   2
   4  -3  -5  214.25   10.75   1
  -4   3   5  220.42   10.78   4
   3  -3  -5  378.06   15.17   1
   3  -3  -5  386.35   15.06   1
   3  -3  -5  404.63   19.05   2
  -3   3   5  384.25   14.69   4
   2  -3  -5  428.42   16.19   1
   2  -3  -5  430.52   16.38   1
   2  -3  -5  418.87   19.17   2
  -2   3   5  432.37   15.74   1
  -2   3   5  447.45   15.80   4
   1  -3  -5  172.70    9.66   1
   1  -3  -5  158.52   11.37   2
   1  -3  -5  152.71    8.78   1
   1  -3  -5  163.88    8.35   4
   1  -3  -5  173.76    8.97   4
  -1   3   5  163.79    9.04   1
  -1   3   5  193.07    9.51   4
  -1   3   5  175.23    9.91   4
   0  -3  -5 1310.69   38.45   1
   0  -3  -5 1340.33   37.13   4
   0  -3  -5 1270.23   36.54   4
   0   3   5 1311.08   38.29   1
   0   3   5 1293.78   37.19   4
   0   3   5 1295.77   37.14   4
   0   3   5 1297.37   38.26   1
  -1  -3  -5  923.55   29.82   4
  -1  -3  -5  971.03   30.64   1
  -1  -3  -5  988.16   29.44   4
  -1  -3  -5  964.90   30.41   1
   1   3   5 1007.26   30.81   1
   1   3   5  989.42   29.70   4
   1   3   5 1019.37   31.03   1
   1   3   5  930.70   29.43   4
  -2  -3  -5  150.02    9.86   1
  -2  -3  -5  153.98    9.81   1
  -2  -3  -5  148.38   10.93   4
   2   3   5  147.36   10.03   1
   2   3   5  164.12   10.10   4
   2   3   5  162.01    9.91   4
  -3  -3  -5  922.26   31.33   1
   3   3   5  922.30   31.64   1
   3   3   5  951.57   29.82   4
   3   3   5 1001.75   32.16   1
   3   3   5  950.58   29.59   4
   4   3   5 1609.36   49.01   1
   4   3   5 1581.72   44.88   4
   5   3   5  252.70   14.51   1
   5   3   5  233.80   11.11   4
   6   3   5  111.19   11.82   1
   6  -4  -5   77.20    7.03   1
   6  -4  -5   81.04    7.21   1
   5  -4  -5    6.55    3.71   1
   5  -4  -5    4.88    3.69   1
  -5   4   5   -0.09    4.24   3
   4  -4  -5   13.43    5.91   2
   4  -4  -5    6.06    3.67   1
   4  -4  -5    8.92    3.96   1
  -4   4   5   10.90    4.03   4
   3  -4  -5  141.71   11.47   2
   3  -4  -5  149.30    9.07   1
  -3   4   5  136.64    8.87   4
   2  -4  -5  324.33   13.38   1
   2  -4  -5  308.99   13.46   1
   2  -4  -5  282.32   15.67   2
  -2   4   5  295.68   12.67   4
   1  -4  -5  427.64   16.56   1
   1  -4  -5  413.86   14.89   4
   1  -4  -5  439.63   16.81   1
   1  -4  -5  423.03   19.23   2
  -1   4   5  419.53   15.89   1
  -1   4   5  408.26   15.64   4
   0  -4  -5   25.81    4.58   4
   0  -4  -5   32.67    6.70   2
   0  -4  -5   32.28    5.41   1
   0  -4  -5   20.64    3.80   1
   0   4   5   25.74    4.72   1
   0   4   5   27.69    5.23   4
   0   4   5   34.05    5.42   1
  -1  -4  -5  294.44   13.50   1
  -1  -4  -5  294.45   12.99   4
  -1  -4  -5  270.50   13.46   1
   1   4   5  296.95   13.33   4
   1   4   5  264.98   13.33   1
   1   4   5  297.91   13.80   1
   1   4   5  274.35   13.51   4
  -2  -4  -5    8.74    4.36   1
  -2  -4  -5   15.96    5.09   1
   2   4   5    9.17    5.82   4
   2   4   5   15.65    5.44   4
   2   4   5   12.56    4.70   1
   2   4   5    3.86    4.42   1
  -3  -4  -5    1.49    3.99   1
   3   4   5   -0.38    4.03   4
   3   4   5    1.12    4.00   1
   3   4   5   -3.06    4.96   4
   3   4   5   -0.95    3.92   1
   4   4   5    1.19    4.30   4
   4   4   5   -5.19    3.68   1
   5   4   5   29.48    5.61   4
   5   4   5   18.45    6.37   1
   5  -5  -5  391.35   14.89   1
   5  -5  -5  363.73   14.75   1
   4  -5  -5  311.42   13.44   1
   4  -5  -5  336.04   14.01   1
   3  -5  -5 1067.09   37.64   2
   3  -5  -5 1047.09   32.12   1
  -3   5   5 1020.87   30.90   4
   2  -5  -5  116.52    8.95   1
   2  -5  -5  142.60   11.28   2
   2  -5  -5  148.16    9.31   1
  -2   5   5  109.43    8.29   4
   1  -5  -5  229.14   11.27   1
   1  -5  -5  190.95    9.85   4
   1  -5  -5  198.11   12.95   2
   1  -5  -5  200.29   11.03   1
  -1   5   5  197.72   11.03   4
  -1   5   5  193.69   10.68   1
   0  -5  -5 1362.47   38.01   4
   0  -5  -5 1328.84   40.28   1
   0  -5  -5 1336.77   40.11   1
   0  -5  -5 1354.14   42.80   2
   0   5   5 1266.91   39.55   1
   0   5   5 1241.70   38.42   4
  -1  -5  -5 1222.83   38.97   2
  -1  -5  -5 1146.84   35.71   4
  -1  -5  -5 1218.79   38.16   1
  -1  -5  -5 1197.90   37.53   1
   1   5   5 1224.96   37.97   1
   1   5   5 1179.70   36.57   4
   1   5   5 1211.60   37.73   1
  -2  -5  -5  102.91    9.39   2
  -2  -5  -5   86.10    9.22   1
   2   5   5   87.57    9.02   1
   2   5   5   87.63    9.20   4
   2   5   5  105.43    9.97   1
  -3  -5  -5   64.61    6.92   2
   3   5   5   67.78    8.28   4
   3   5   5   70.23    8.79   4
   3   5   5   67.82    8.64   1
   4   5   5  364.21   18.51   1
   4   5   5  368.09   16.61   4
   5   5   5  157.67   10.99   4
   5   5   5  162.53   13.34   1
   5  -6  -5    3.73    3.52   1
   5  -6  -5   -0.02    3.32   1
   4  -6  -5    1.17    3.72   1
   4  -6  -5    3.28    3.65   1
   3  -6  -5   79.16    7.72   1
   3  -6  -5   66.43    7.05   1
  -3   6   5   75.26    7.26   4
   2  -6  -5  118.04    8.60   1
   2  -6  -5   96.13    8.79   1
   2  -6  -5  118.30   11.62   2
  -2   6   5   97.74    8.57   4
   1  -6  -5    8.77    4.32   1
   1  -6  -5    3.00    4.19   1
   1  -6  -5    6.70    5.49   2
   1  -6  -5    8.11    3.75   4
  -1   6   5    8.57    4.17   1
  -1   6   5    7.36    4.97   4
   0  -6  -5  169.39   12.28   2
   0  -6  -5  163.63   10.78   1
   0  -6  -5  178.57   10.32   4
   0  -6  -5  193.29   12.01   1
   0   6   5  150.01   10.51   1
   0   6   5  168.69   10.90   4
  -1  -6  -5  177.23   11.71   1
  -1  -6  -5  189.00   11.26   4
  -1  -6  -5  187.43   12.14   2
  -1  -6  -5  187.66   11.96   1
   1   6   5  187.91   11.73   1
   1   6   5  208.85   12.04   4
  -2  -6  -5  300.52   14.19   2
  -2  -6  -5  268.83   14.87   1
   2   6   5  281.90   14.99   4
   2   6   5  292.05   15.11   1
  -3  -6  -5   49.48    5.80   2
   3   6   5   41.13    7.47   1
   3   6   5   51.89    8.09   4
   4   6   5    0.71    5.02   4
   4   6   5    2.79    4.71   1
   5   6   5    2.22    5.52   4
   5  -7  -5   72.82    6.67   1
   5  -7  -5   70.79    6.55   1
   4  -7  -5  406.98   16.45   1
   4  -7  -5  412.36   16.35   1
   3  -7  -5  846.43   28.43   1
   3  -7  -5  853.73   28.15   1
   2  -7  -5  552.42   20.70   1
   2  -7  -5  517.16   20.78   1
  -2   7   5  550.87   20.21   4
   1  -7  -5  117.68    9.39   1
   1  -7  -5  103.32   10.81   2
   1  -7  -5   96.79    9.30   1
  -1   7   5  118.98    9.02   4
   0  -7  -5  447.74   17.26   4
   0  -7  -5  450.11   19.39   1
   0  -7  -5  457.29   20.11   2
   0  -7  -5  443.56   19.21   1
   0   7   5  426.43   18.56   4
  -1  -7  -5  957.20   34.06   1
  -1  -7  -5  988.66   33.72   2
  -1  -7  -5 1053.95   32.34   4
   1   7   5  957.09   32.87   4
  -2  -7  -5  455.84   18.41   2
  -2  -7  -5  464.35   20.69   1
   2   7   5  413.04   19.39   4
   3   7   5  342.85   17.34   4
   4   7   5   94.06   10.54   4
   4  -8  -5    9.49    4.44   1
   3  -8  -5    6.68    4.49   1
   3  -8  -5   12.83    4.75   1
   2  -8  -5   33.71    6.17   1
   2  -8  -5   28.40    6.16   1
  -2   8   5   29.10    6.04   4
   1  -8  -5  154.50   10.67   1
   1  -8  -5  137.15   10.46   1
  -1   8   5  147.14   10.47   4
   0  -8  -5  148.15   11.47   1
   0   8   5  152.15   11.42   4
  -1  -8  -5  282.95   15.70   1
   1   8   5  252.41   14.80   4
   2   8   5   -0.09    5.43   4
   3   8   5    1.70    5.37   4
   4   8   5   38.16    8.38   4
   4  -9  -5   95.59    8.89   1
   3  -9  -5    1.63    4.57   1
   3  -9  -5   11.54    5.09   1
   2  -9  -5  180.15   12.29   1
   1  -9  -5   52.14    8.19   1
  -1   9   5   66.58    8.56   4
   0  -9  -5  178.96   12.64   1
   0   9   5  172.64   12.67   4
  -1  -9  -5  265.34   16.22   1
   1   9   5  252.47   15.53   4
   2   9   5  733.12   29.10   4
   3   9   5  121.12   12.76   4
   3 -10  -5   -0.15    4.86   1
   2 -10  -5    7.26    5.41   1
   1 -10  -5   35.23    7.73   1
   0 -10  -5   25.90    7.02   1
   0  10   5   29.98    7.82   4
   1  10   5   12.94    6.39   4
   2  10   5    2.36    6.11   4
   1 -11  -5   97.65   11.64   1
   0 -11  -5   29.20    7.97   1
   0  11   5   37.76    8.61   4
   1  11   5  174.23   14.03   4
   2  11  -6    0.76    6.26   4
  -2 -11   6   -1.54    5.77   4
   1  11  -6   55.84    9.51   4
  -1 -11   6   47.19    7.80   4
  -1 -11   6   45.47    9.53   1
   0  11  -6    9.95    6.09   4
   0 -11   6    7.90    6.01   1
   0 -11   6    7.34    4.48   4
   1 -11   6   50.16    8.47   1
   2 -11   6   97.47   10.50   1
   3  10  -6  186.94   14.89   4
  -3 -10   6  173.99   14.11   4
   2  10  -6  492.95   22.38   4
  -2 -10   6  480.46   21.64   4
   1  10  -6  211.77   14.08   4
  -1 -10   6  225.11   13.28   4
  -1 -10   6  231.27   14.89   1
   0  10  -6  161.75   12.17   4
   0 -10   6  154.40   12.42   1
   0 -10   6  169.89   10.11   4
  -1  10  -6  151.15   11.22   4
   1 -10   6  149.72   11.52   1
   1 -10   6  142.64    6.42   4
   2 -10   6  145.41   10.67   1
   2 -10   6  144.56   11.31   1
   3 -10   6  138.38    9.98   1
   4   9  -6    8.18    6.75   4
  -4  -9   6    4.52    7.80   4
   3   9  -6    3.39    5.61   4
  -3  -9   6    7.09    6.38   4
   2   9  -6   10.80    6.51   4
  -2  -9   6    6.00    5.58   4
   1   9  -6    3.38    5.58   4
  -1  -9   6    3.79    4.65   4
  -1  -9   6    1.23    5.11   1
   0   9  -6  158.90   11.19   4
   0  -9   6  147.30   11.53   1
   0  -9   6  136.25    9.14   4
  -1   9  -6   68.92    8.53   4
   1  -9   6   66.20    8.53   1
   1  -9   6   69.69    5.35   4
   1  -9   6   70.69    8.61   1
  -2   9  -6  127.38    9.30   3
   2  -9   6  140.23   10.98   1
   2  -9   6  120.24    9.71   1
  -3   9  -6   -1.24    4.59   3
   3  -9   6    5.89    4.12   1
  -4   9  -6   -2.78    5.83   3
   4  -9   6    1.42    3.64   1
   4  -9   6    3.69    4.10   1
   4   8  -6  187.55   13.71   4
  -4  -8   6  196.46   14.87   4
   3   8  -6  278.96   15.68   4
  -3  -8   6  272.73   16.30   4
   2   8  -6  252.10   14.97   4
  -2  -8   6  253.66   14.61   4
  -2  -8   6  251.79   15.35   1
   1   8  -6  932.52   31.52   4
  -1  -8   6  884.05   32.60   1
  -1  -8   6  979.50   30.98   4
   0   8  -6  918.07   30.23   4
   0   8  -6  935.54   26.15   3
   0  -8   6  952.18   31.52   1
   0  -8   6  853.25   31.35   1
   0  -8   6  873.28   28.40   4
  -1   8  -6  724.47   25.36   4
  -1   8  -6  761.29   24.05   3
   1  -8   6  829.34   27.06   1
   1  -8   6  730.87   21.88   4
   1  -8   6  659.87   25.80   1
  -2   8  -6   52.62    6.94   4
  -2   8  -6   64.55    7.20   3
   2  -8   6   60.54    7.28   1
   2  -8   6   48.64    6.95   1
  -3   8  -6  220.14   13.74   3
   3  -8   6  245.89   12.26   1
   3  -8   6  286.97   13.27   1
  -4   8  -6  513.00   23.72   3
   4  -8   6  481.03   17.73   1
   4  -8   6  514.49   18.20   1
   5   7  -6   23.03    7.16   4
   4   7  -6   10.03    5.55   4
   3   7  -6   -2.75    5.31   4
  -3  -7   6   -3.91    5.26   4
   2   7  -6   27.70    6.26   4
   2   7  -6    8.24    4.68   1
  -2  -7   6   14.04    5.45   1
  -2  -7   6    9.38    5.17   4
   1   7  -6   76.18    8.79   4
   1   7  -6   88.58    9.01   1
  -1  -7   6   86.78    8.67   4
  -1  -7   6   66.44    8.68   1
  -1  -7   6   76.10    8.38   4
   0   7  -6   14.43    5.34   4
   0   7  -6   18.05    5.03   1
   0   7  -6    7.80    2.26   3
   0  -7   6   12.58    4.76   1
   0  -7   6   14.68    4.94   1
   0  -7   6   19.57    4.82   4
   0  -7   6   13.09    4.66   4
  -1   7  -6   42.61    6.64   4
  -1   7  -6   41.80    4.89   3
   1  -7   6   50.28    6.63   1
   1  -7   6   32.89    3.98   4
   1  -7   6   46.06    6.42   1
   1  -7   6   36.97    4.73   4
  -2   7  -6    3.07    3.67   3
  -2   7  -6    1.05    4.07   4
   2  -7   6   -2.10    3.42   1
  -3   7  -6   61.98    8.30   3
   3  -7   6   72.05    7.34   1
   3  -7   6   71.99    7.11   1
  -4   7  -6   15.17    6.87   3
   4  -7   6   15.81    4.08   1
   4  -7   6   21.66    4.70   1
  -5   7  -6   36.31    9.96   3
   5  -7   6   39.08    4.59   1
   5  -7   6   39.43    4.41   1
   5   6  -6   58.12    8.30   4
   4   6  -6  496.53   22.40   1
   4   6  -6  479.71   20.56   4
   3   6  -6  279.38   14.98   4
   3   6  -6  322.50   16.43   1
  -3  -6   6  319.52   16.38   4
   2   6  -6    8.09    4.63   1
   2   6  -6   14.54    5.60   4
  -2  -6   6   17.01    6.01   4
  -2  -6   6   16.69    5.38   1
   1   6  -6   89.21    8.85   1
   1   6  -6   73.11    8.34   4
  -1  -6   6   95.65    9.21   1
  -1  -6   6   77.18    8.08   4
  -1  -6   6   99.00    9.15   4
   0   6  -6  702.88   24.78   1
   0   6  -6  659.85   23.89   4
   0  -6   6  711.92   23.43   4
   0  -6   6  762.69   25.73   1
   0  -6   6  742.26   23.71   4
   0  -6   6  720.13   25.39   1
  -1   6  -6  806.82   24.60   3
  -1   6  -6  823.56   25.76   4
   1  -6   6  792.71   23.41   4
   1  -6   6  703.32   22.89   4
   1  -6   6  793.63   26.66   1
   1  -6   6  813.97   26.91   1
  -2   6  -6  263.39   12.95   3
  -2   6  -6  269.98   12.39   4
   2  -6   6  271.33   12.68   1
  -3   6  -6  401.96   15.38   4
  -3   6  -6  384.24   17.90   3
   3  -6   6  407.20   16.17   1
   3  -6   6  391.23   15.48   1
  -4   6  -6  832.74   31.95   3
   4  -6   6  818.25   25.97   1
   4  -6   6  837.84   26.47   1
  -5   6  -6  865.39   36.15   3
   5  -6   6  863.69   26.50   1
   5  -6   6  939.61   27.04   1
   5   5  -6    0.74    5.01   1
   5   5  -6    0.47    4.65   4
   4   5  -6   40.29    7.63   1
   4   5  -6   32.26    6.56   4
   3   5  -6   53.03    7.33   4
   3   5  -6   73.39    8.89   1
  -3  -5   6   42.42    7.83   4
  -3  -5   6   58.56    7.78   1
   2   5  -6   37.28    6.53   1
   2   5  -6   32.23    6.32   1
   2   5  -6   31.83    6.48   4
  -2  -5   6   40.98    6.89   4
  -2  -5   6   26.64    6.21   1
  -2  -5   6   43.06    6.76   1
   1   5  -6   75.12    7.90   1
   1   5  -6   97.87    8.91   1
   1   5  -6   82.90    8.24   4
  -1  -5   6   65.71    7.34   4
  -1  -5   6   90.34    8.65   1
  -1  -5   6   68.01    7.77   4
  -1  -5   6   83.01    8.59   1
   0   5  -6   67.08    7.08   1
   0   5  -6   82.99    7.83   4
   0  -5   6   77.13    7.90   1
   0  -5   6   79.62    7.31   4
   0  -5   6   67.13    7.28   1
   0  -5   6   81.69    7.34   4
  -1   5  -6   10.35    4.07   1
  -1   5  -6   18.97    4.95   4
   1  -5   6   13.55    4.40   1
   1  -5   6   14.19    3.96   4
   1  -5   6   14.82    3.99   4
   1  -5   6   12.02    4.72   1
  -2   5  -6   12.23    4.56   4
  -2   5  -6    5.86    4.74   3
   2  -5   6   12.62    4.34   1
   2  -5   6    8.77    1.91   4
   2  -5   6    7.15    4.36   1
  -3   5  -6  116.16    9.96   3
  -3   5  -6  106.16    7.83   4
   3  -5   6  107.62    7.56   1
   3  -5   6  102.82    7.96   1
   4  -5   6    4.57    3.75   1
   4  -5   6    3.91    3.49   1
   5  -5   6   63.74    6.04   1
   5  -5   6   75.20    6.58   1
   6   4  -6  136.20   14.03   1
   6   4  -6  144.73    9.20   4
   5   4  -6  151.46   12.59   1
   5   4  -6  150.42   10.23   4
   4   4  -6  888.45   28.59   4
   4   4  -6  888.98   31.68   1
  -4  -4   6  833.18   30.24   4
   3   4  -6  256.26   13.10   4
   3   4  -6  266.86   14.07   1
  -3  -4   6  248.95   13.93   1
  -3  -4   6  233.12   13.30   4
   2   4  -6  378.11   16.09   4
   2   4  -6  411.41   17.07   1
   2   4  -6  384.86   16.93   1
  -2  -4   6  395.90   16.77   4
  -2  -4   6  398.97   17.14   1
  -2  -4   6  384.37   16.85   1
   1   4  -6  706.38   23.59   1
   1   4  -6  661.11   23.11   1
  -1  -4   6  595.70   22.67   1
  -1  -4   6  673.55   23.39   1
  -1  -4   6  635.24   22.32   4
  -1  -4   6  657.33   22.15   4
   0   4  -6 1320.04   37.63   4
   0   4  -6 1277.90   38.43   1
   0  -4   6 1294.49   38.68   1
   0  -4   6 1307.69   36.67   4
   0  -4   6 1274.66   36.81   4
   0  -4   6 1269.61   38.71   1
  -1   4  -6  176.01   10.19   4
  -1   4  -6  190.04   10.30   1
   1  -4   6  202.49    9.40   4
   1  -4   6  197.76    9.41   4
   1  -4   6  199.64   10.59   1
  -2   4  -6  926.54   27.99   4
   2  -4   6  935.88   25.02   4
   2  -4   6  937.99   29.24   1
   2  -4   6  937.82   24.97   4
   2  -4   6  916.84   29.24   1
  -3   4  -6   44.08    5.95   4
   3  -4   6   55.37    6.32   1
   3  -4   6   43.86    5.58   1
   4  -4   6  274.71   12.28   1
   4  -4   6  244.35   11.67   1
   5  -4   6  128.42    8.14   1
   5  -4   6  135.39    8.66   1
   6   3  -6    3.34    5.66   1
   5   3  -6    4.29    4.42   4
   5   3  -6    6.51    5.52   1
   4   3  -6  197.42   10.92   4
   4   3  -6  173.52   12.81   2
   4   3  -6  197.24   12.30   1
  -4  -3   6  204.99   12.28   4
   3   3  -6    8.24    4.53   1
   3   3  -6   11.75    5.22   4
   3   3  -6    2.56    4.70   1
  -3  -3   6    4.28    3.55   3
  -3  -3   6    7.91    4.80   1
  -3  -3   6    8.81    5.40   4
   2   3  -6  108.19    8.28   1
   2   3  -6   85.62    8.11   4
   2   3  -6  100.51    8.90   1
  -2  -3   6  110.73    9.42   4
  -2  -3   6   91.79    8.37   1
  -2  -3   6   86.33    8.24   1
   1   3  -6   73.83    7.19   1
   1   3  -6   77.91    7.35   1
   1   3  -6   76.56    7.27   4
  -1  -3   6   68.04    6.99   1
  -1  -3   6   57.71    6.73   4
  -1  -3   6   79.90    7.34   4
  -1  -3   6   90.40    7.33   1
   0   3  -6   27.24    4.80   4
   0   3  -6   21.89    4.36   1
   0   3  -6   18.79    4.37   4
   0   3  -6   15.20    3.83   1
   0  -3   6   14.11    4.26   1
   0  -3   6   20.16    4.32   4
   0  -3   6   21.47    2.36   3
   0  -3   6   24.33    4.74   4
  -1   3  -6  201.22   10.20   4
  -1   3  -6  229.16   10.45   1
   1  -3   6  209.86   10.79   1
   1  -3   6  219.31   10.89   1
   1  -3   6  229.26    9.90   4
   1  -3   6  225.52    9.45   3
   1  -3   6  222.15    9.81   4
  -2   3  -6    4.57    4.18   4
   2  -3   6    1.55    2.86   4
   2  -3   6    4.98    3.55   3
   2  -3   6    3.94    2.81   4
   2  -3   6    0.49    3.50   1
   2  -3   6    1.26    3.38   1
  -3   3  -6  915.28   28.15   4
   3  -3   6  894.20   28.97   1
   3  -3   6  936.26   29.42   1
   3  -3   6  959.78   31.86   3
  -4   3  -6   58.37    6.62   4
   4  -3   6   52.09    6.36   1
   4  -3   6   40.94    5.70   1
   5  -3   6   -5.91    3.39   1
   5  -3   6   -1.63    3.33   1
   6  -3   6   12.00    4.78   1
   6  -3   6   12.34    4.45   1
   6   2  -6   53.82    8.90   1
   5   2  -6  281.81   11.89   4
   5   2  -6  291.78   15.98   1
  -5  -2   6  297.46   15.49   3
  -5  -2   6  311.03   16.00   4
   4   2  -6  625.39   23.94   2
   4   2  -6  575.21   20.44   4
   4   2  -6  607.12   23.60   1
   4   2  -6  632.22   23.48   1
  -4  -2   6  604.70   21.94   3
  -4  -2   6  604.37   22.83   4
   3   2  -6   85.22    8.94   1
   3   2  -6   80.21    8.04   1
   3   2  -6   70.64    7.55   4
  -3  -2   6   80.69    8.33   4
  -3  -2   6   88.29    6.22   3
  -3  -2   6   87.24    8.55   1
   2   2  -6  680.89   22.61   4
   2   2  -6  686.01   23.77   1
  -2  -2   6  690.36   23.60   1
  -2  -2   6  688.13   23.01   4
  -2  -2   6  671.35   20.40   3
   1   2  -6 2740.62   76.97   1
   1   2  -6 2872.46   77.54   1
   1   2  -6 2739.97   74.56   4
   1   2  -6 2923.40   75.12   4
  -1  -2   6 2975.61   74.99   4
  -1  -2   6 2933.50   77.64   1
  -1  -2   6 2835.71   75.09   4
   0   2  -6 1640.91   45.39   4
   0   2  -6 1663.87   46.80   1
   0   2  -6 1750.74   45.60   4
   0   2  -6 1644.24   46.56   1
   0  -2   6 1663.27   47.01   1
   0  -2   6 1457.13   46.49   1
   0  -2   6 1630.39   45.22   4
   0  -2   6 1714.91   45.15   4
  -1   2  -6 1166.89   32.59   4
  -1   2  -6 1085.94   33.09   1
  -1   2  -6 1107.99   32.56   4
   1  -2   6 1098.49   31.62   4
   1  -2   6 1090.05   33.71   1
   1  -2   6 1118.98   31.86   4
   1  -2   6 1130.89   33.23   3
   1  -2   6 1139.40   33.81   1
  -2   2  -6 1718.38   46.71   4
  -2   2  -6 1726.37   47.55   1
   2  -2   6 1740.77   50.14   3
   2  -2   6 1664.90   44.71   4
   2  -2   6 1673.28   48.38   1
   2  -2   6 1723.68   44.96   4
   2  -2   6 1644.87   48.14   1
  -3   2  -6  757.82   23.87   4
   3  -2   6  730.02   24.71   1
   3  -2   6  729.77   24.60   1
   3  -2   6  729.36   19.53   4
   3  -2   6  741.45   19.55   4
  -4   2  -6 1050.31   31.88   4
   4  -2   6 1065.11   32.98   1
   4  -2   6 1042.25   33.13   1
   5  -2   6  427.23   17.63   1
   5  -2   6  428.47   17.50   1
   6  -2   6  133.65   10.11   1
   6  -2   6  143.26    9.81   1
   6   1  -6   56.72    8.51   1
  -6  -1   6   34.71    8.42   3
   5   1  -6   -4.30    4.09   1
   5   1  -6   -0.41    3.84   1
   5   1  -6    5.19    2.86   4
  -5  -1   6   -0.63    4.49   3
  -5  -1   6    3.68    4.86   4
   4   1  -6    0.56    3.46   1
   4   1  -6    2.96    3.97   4
   4   1  -6   11.69    5.72   2
   4   1  -6    1.72    4.31   1
  -4  -1   6    4.43    3.83   3
  -4  -1   6    5.80    4.83   4
   3   1  -6   55.10    6.70   1
   3   1  -6   62.78    7.72   1
   3   1  -6   50.22    6.41   4
  -3  -1   6   65.21    7.42   1
  -3  -1   6   63.27    7.74   4
  -3  -1   6   55.79    5.86   3
   2   1  -6   84.65    7.62   1
   2   1  -6   74.45    7.14   1
   2   1  -6   71.42    6.87   4
  -2  -1   6   80.57    7.55   4
  -2  -1   6   65.05    6.78   1
   1   1  -6   43.16    5.76   4
   1   1  -6   49.66    5.85   4
   1   1  -6   54.95    6.06   1
   1   1  -6   40.84    5.30   1
  -1  -1   6   44.78    5.69   1
  -1  -1   6   38.11    5.41   4
  -1  -1   6   35.86    5.26   4
  -1  -1   6   45.22    5.72   1
   0   1  -6   48.56    5.53   1
   0   1  -6   63.51    6.28   4
   0   1  -6   52.79    5.59   1
   0   1  -6   62.94    6.57   4
   0  -1   6   56.56    6.13   1
   0  -1   6   64.56    6.23   1
   0  -1   6   57.82    6.19   4
   0  -1   6   52.00    5.64   4
  -1   1  -6    1.26    2.85   1
  -1   1  -6    4.19    3.62   4
  -1   1  -6    6.92    3.48   4
   1  -1   6    3.94    3.62   4
   1  -1   6    6.86    3.39   1
   1  -1   6    1.24    3.21   4
   1  -1   6    3.65    3.20   1
  -2   1  -6  131.60    9.10   4
   2  -1   6  134.26    9.12   1
   2  -1   6  150.84    9.43   3
   2  -1   6  147.86    8.00   4
   2  -1   6  150.01    9.12   1
   2  -1   6  130.81    7.90   4
  -3   1  -6  203.47   11.16   4
   3  -1   6  190.38    8.40   4
   3  -1   6  200.16    8.55   4
   3  -1   6  202.19   11.38   1
   3  -1   6  209.14   11.16   1
  -4   1  -6  179.17   10.70   4
   4  -1   6  157.07   10.25   1
   4  -1   6  182.12   10.88   1
   5  -1   6    2.92    3.99   1
   5  -1   6    4.66    4.62   1
   6  -1   6   -5.35    4.56   1
   6  -1   6    0.34    4.41   1
   6   0  -6    3.81    5.15   1
  -6   0   6    0.29    6.29   3
   5   0  -6  196.63   12.19   1
   5   0  -6  206.04   12.02   1
   5   0  -6  212.79   13.22   2
  -5   0   6  182.61   12.36   3
  -5   0   6  190.45   12.05   4
   4   0  -6  405.62   13.88   4
   4   0  -6  404.08   19.13   2
   4   0  -6  404.90   17.43   1
   4   0  -6  399.46   17.18   1
  -4   0   6  407.62   17.49   3
  -4   0   6  440.23   17.30   4
   3   0  -6  516.81   19.35   1
   3   0  -6  498.50   21.93   2
   3   0  -6  501.20   19.52   1
   3   0  -6  500.78   17.34   4
  -3   0   6  513.91   19.17   1
  -3   0   6  495.38   18.51   4
   2   0  -6  537.94   18.92   1
   2   0  -6  515.51   18.90   1
   2   0  -6  508.07   17.72   4
  -2   0   6  491.71   18.37   1
  -2   0   6  487.62   18.17   4
   1   0  -6  549.54   18.50   4
   1   0  -6  554.24   19.49   1
   1   0  -6  564.57   18.54   4
  -1   0   6  556.66   19.21   1
  -1   0   6  520.81   18.48   4
  -1   0   6  528.47   18.70   4
  -1   0   6  532.73   19.50   1
   0   0  -6  818.47   26.28   1
   0   0  -6  778.47   25.47   4
   0   0  -6  875.59   25.97   4
   0   0   6  826.92   26.57   1
   0   0   6  860.41   25.86   4
   0   0   6  831.10   26.56   1
   0   0   6  851.56   25.65   4
  -1   0  -6 2721.45   73.88   1
  -1   0  -6 2730.88   73.74   1
  -1   0  -6 2728.47   71.47   4
  -1   0  -6 2792.81   71.87   4
   1   0   6 2764.40   71.10   4
   1   0   6 2658.52   71.19   4
   1   0   6 2705.93   74.07   1
  -2   0  -6 1766.30   50.11   1
  -2   0  -6 1728.38   48.75   4
   2   0   6 1812.09   53.15   3
   2   0   6 1769.04   47.59   4
   2   0   6 1725.88   50.48   1
   2   0   6 1769.01   50.64   1
   2   0   6 1790.94   47.90   4
  -3   0  -6 1118.77   34.72   4
   3   0   6 1184.81   32.47   4
   3   0   6 1149.15   36.04   1
   3   0   6 1162.64   32.55   4
   3   0   6 1152.79   35.93   1
  -4   0  -6  691.23   23.53   4
   4   0   6  625.28   23.76   1
   4   0   6  639.80   18.53   4
   4   0   6  637.72   23.69   1
   4   0   6  665.20   18.57   4
   5   0   6  485.28   20.29   1
   5   0   6  489.86   20.57   1
   6   0   6  100.00    9.92   1
   6  -1  -6    9.39    5.49   1
   6  -1  -6   13.84    5.32   1
  -6   1   6   14.08    6.91   3
   5  -1  -6    7.97    4.47   1
   5  -1  -6   16.74    5.91   2
   5  -1  -6   10.85    4.75   1
  -5   1   6   12.39    5.44   3
   4  -1  -6   54.51    8.46   2
   4  -1  -6   47.10    6.76   1
   4  -1  -6   59.52    6.95   1
  -4   1   6   42.86    6.33   3
  -4   1   6   52.78    6.81   4
   3  -1  -6    3.47    6.65   2
   3  -1  -6    7.91    4.11   4
   3  -1  -6    3.99    3.93   1
   3  -1  -6    8.05    4.42   1
  -3   1   6   17.41    5.10   4
   2  -1  -6 1150.20   33.24   4
   2  -1  -6 1181.92   35.32   1
   2  -1  -6 1206.04   35.65   1
  -2   1   6 1188.98   35.21   1
  -2   1   6 1100.75   33.99   4
   1  -1  -6   53.73    6.05   4
   1  -1  -6   58.86    6.14   4
   1  -1  -6   40.62    4.85   1
  -1   1   6   46.50    5.74   4
  -1   1   6   42.75    5.41   1
  -1   1   6   48.01    6.01   4
  -1   1   6   61.31    6.33   1
   0  -1  -6   75.59    6.80   4
   0  -1  -6   71.38    6.63   1
   0  -1  -6   63.77    6.54   1
   0  -1  -6   54.26    6.18   4
   0   1   6   55.12    6.19   1
   0   1   6   61.51    6.31   1
   0   1   6   67.78    6.75   4
   0   1   6   82.58    7.18   4
  -1  -1  -6  453.85   16.88   1
  -1  -1  -6  420.82   16.11   4
  -1  -1  -6  443.20   16.63   1
  -1  -1  -6  433.15   16.74   4
   1   1   6  436.95   16.81   1
   1   1   6  433.30   16.16   4
   1   1   6  425.56   16.78   1
   1   1   6  448.88   16.53   4
  -2  -1  -6  685.41   24.13   1
  -2  -1  -6  712.58   24.14   4
   2   1   6  721.29   23.20   4
   2   1   6  752.03   24.97   1
   2   1   6  694.99   23.01   4
   2   1   6  749.50   24.98   1
  -3  -1  -6   19.79    6.34   4
  -3  -1  -6   27.01    5.39   1
   3   1   6   19.19    5.39   1
   3   1   6   22.33    5.46   1
   3   1   6   21.78    5.12   4
   3   1   6   26.85    5.05   4
  -4  -1  -6    4.85    5.42   4
   4   1   6    2.57    3.47   4
   4   1   6    4.35    4.42   1
   4   1   6    6.19    4.62   1
   5   1   6    9.92    5.16   1
   6   1   6    7.91    5.35   1
   6  -2  -6  299.09   15.12   1
   6  -2  -6  318.95   15.21   1
  -6   2   6  293.44   18.50   3
   5  -2  -6  106.16    9.52   1
   5  -2  -6  112.66    8.75   1
  -5   2   6  124.04   11.84   3
   4  -2  -6  251.21   12.56   1
   4  -2  -6  226.87   14.58   2
   4  -2  -6  220.02   12.14   1
  -4   2   6  245.11   12.16   4
   3  -2  -6 1044.56   28.25   4
   3  -2  -6  975.05   31.91   1
   3  -2  -6 1034.88   32.05   1
   3  -2  -6 1032.41   36.22   2
  -3   2   6  989.73   31.07   4
   2  -2  -6  913.66   26.51   4
   2  -2  -6  918.28   32.83   2
   2  -2  -6  928.32   28.89   1
  -2   2   6  873.97   28.14   1
  -2   2   6  840.31   27.56   4
   1  -2  -6 1401.93   38.56   4
   1  -2  -6 1367.83   40.52   1
   1  -2  -6 1364.50   38.63   4
   1  -2  -6 1355.51   40.73   1
  -1   2   6 1406.47   39.30   4
  -1   2   6 1343.96   40.24   1
   0  -2  -6 1387.59   42.06   1
   0  -2  -6 1397.45   40.56   4
   0  -2  -6 1478.72   40.63   4
   0   2   6 1474.99   41.04   4
   0   2   6 1490.70   42.41   1
   0   2   6 1382.31   42.07   1
   0   2   6 1450.26   40.83   4
  -1  -2  -6  490.78   18.56   4
  -1  -2  -6  522.81   18.49   4
  -1  -2  -6  547.15   19.35   1
  -1  -2  -6  516.56   19.36   1
   1   2   6  499.61   18.60   4
   1   2   6  474.12   18.89   1
   1   2   6  529.42   18.56   4
   1   2   6  502.91   19.25   1
  -2  -2  -6   87.09    8.03   1
  -2  -2  -6   86.59    8.65   4
   2   2   6   87.37    8.41   1
   2   2   6   63.24    6.74   1
   2   2   6   83.22    7.67   4
   2   2   6   95.76    8.32   4
  -3  -2  -6  418.57   18.04   4
  -3  -2  -6  380.40   17.24   1
   3   2   6  419.39   16.37   4
   3   2   6  417.96   18.13   1
   3   2   6  410.60   16.34   4
   3   2   6  435.89   18.23   1
  -4  -2  -6  226.16   13.97   4
   4   2   6  226.18   10.88   4
   4   2   6  218.97   12.97   1
   4   2   6  210.77   12.81   1
   5   2   6   93.21    6.32   4
   5   2   6   69.36    8.80   1
   6   2   6   25.22    6.89   1
   6  -3  -6    5.00    4.36   1
   6  -3  -6    4.48    4.35   1
  -6   3   6   11.33    6.25   3
   5  -3  -6   55.33    7.19   1
   5  -3  -6   41.51    6.36   1
  -5   3   6   42.27    7.59   3
   4  -3  -6   16.14    6.41   2
   4  -3  -6   21.36    5.23   1
   4  -3  -6   21.94    5.00   1
  -4   3   6   25.31    5.46   4
   3  -3  -6    6.92    4.38   1
   3  -3  -6    6.40    3.83   1
   3  -3  -6    4.03    5.90   2
  -3   3   6    2.78    4.10   4
   2  -3  -6  154.22   12.41   2
   2  -3  -6  158.26    8.96   4
   2  -3  -6  154.85    9.73   1
  -2   3   6  147.52    9.53   4
  -2   3   6  153.85    9.39   1
   1  -3  -6    5.26    6.09   2
   1  -3  -6    4.52    3.36   4
   1  -3  -6    6.59    3.65   1
   1  -3  -6    9.78    4.62   4
   1  -3  -6    6.26    4.14   1
  -1   3   6    8.32    3.64   1
  -1   3   6   -2.76    4.00   4
   0  -3  -6  324.37   13.43   4
   0  -3  -6  294.84   13.89   4
   0  -3  -6  305.46   14.11   1
   0  -3  -6  317.71   14.02   1
   0   3   6  299.80   13.73   1
   0   3   6  329.36   13.99   4
   0   3   6  323.48   14.33   1
  -1  -3  -6  249.37   12.39   1
  -1  -3  -6  229.87   11.67   4
  -1  -3  -6  229.72   12.10   1
  -1  -3  -6  205.25   12.48   4
   1   3   6  217.37   12.19   4
   1   3   6  236.29   12.17   4
   1   3   6  245.01   12.44   1
   1   3   6  233.49   12.16   1
  -2  -3  -6   30.49    7.12   4
  -2  -3  -6   27.54    5.45   1
  -2  -3  -6   20.56    5.23   1
   2   3   6   35.98    6.41   4
   2   3   6   18.76    5.79   4
   2   3   6   24.41    5.84   1
   2   3   6   29.04    6.26   1
  -3  -3  -6    1.70    3.63   1
  -3  -3  -6   -2.13    5.20   4
   3   3   6   -5.43    4.41   4
   3   3   6    9.67    4.65   4
   3   3   6   -4.76    4.24   1
   3   3   6    4.31    4.37   1
   4   3   6   12.62    5.23   1
   4   3   6    8.44    4.42   4
   5   3   6   23.36    4.98   4
   5   3   6    6.47    5.64   1
   5  -4  -6   39.98    6.09   1
   5  -4  -6   32.50    5.77   1
  -5   4   6   51.47    8.58   3
   4  -4  -6  752.12   25.28   1
   4  -4  -6  707.00   24.92   1
   3  -4  -6  777.34   30.43   2
   3  -4  -6  754.80   26.17   1
   3  -4  -6  809.87   26.50   1
  -3   4   6  768.30   25.42   4
   2  -4  -6  340.07   15.52   1
   2  -4  -6  361.88   15.51   1
  -2   4   6  353.43   14.93   4
   1  -4  -6 1200.99   41.59   2
   1  -4  -6 1269.02   38.21   1
   1  -4  -6 1285.77   35.84   4
   1  -4  -6 1227.80   38.43   1
  -1   4   6 1231.10   36.93   4
  -1   4   6 1248.74   37.78   1
   0  -4  -6 2566.87   72.96   1
   0  -4  -6 2643.96   69.89   4
   0  -4  -6 2708.05   77.78   2
   0   4   6 2713.90   70.91   4
   0   4   6 2492.84   72.47   1
  -1  -4  -6  481.12   19.22   1
  -1  -4  -6  465.80   18.22   4
  -1  -4  -6  468.02   19.11   1
   1   4   6  444.70   18.45   4
   1   4   6  483.58   19.30   1
   1   4   6  482.01   19.56   1
  -2  -4  -6  426.21   18.50   1
   2   4   6  419.69   18.50   1
   2   4   6  426.69   18.22   4
   2   4   6  434.74   18.82   1
   2   4   6  413.69   17.68   4
   3   4   6  988.00   32.20   4
   3   4   6 1014.37   34.73   1
   4   4   6  711.85   24.95   4
   4   4   6  692.13   27.81   1
   5   4   6  260.79   16.54   1
   5   4   6  249.25   12.91   4
   5  -5  -6   55.83    6.66   1
   5  -5  -6   48.24    6.39   1
   4  -5  -6    8.74    4.41   1
   4  -5  -6    7.91    4.54   1
   3  -5  -6   -1.39    3.50   1
  -3   5   6    4.68    3.95   4
   2  -5  -6    0.50    3.73   1
   2  -5  -6    5.15    5.27   2
   2  -5  -6    7.17    4.36   1
   2  -5  -6    4.49    3.00   4
  -2   5   6   -1.05    4.07   4
   1  -5  -6   14.54    6.58   2
   1  -5  -6   13.07    5.02   1
   1  -5  -6   23.63    4.93   4
   1  -5  -6   16.12    5.02   1
  -1   5   6   15.51    5.57   4
  -1   5   6   12.34    4.35   1
   0  -5  -6   73.05    8.17   1
   0  -5  -6   72.07    7.66   4
   0  -5  -6   82.99   10.10   2
   0  -5  -6   75.65    8.34   1
   0   5   6   66.79    8.47   4
   0   5   6   66.51    7.50   1
  -1  -5  -6    6.17    4.33   1
  -1  -5  -6    0.33    6.07   2
  -1  -5  -6    0.94    4.51   1
   1   5   6   -0.41    5.28   4
   1   5   6    1.65    4.03   1
  -2  -5  -6  229.55   13.89   2
  -2  -5  -6  203.95   12.87   1
   2   5   6  192.78   12.20   4
   2   5   6  219.34   13.09   1
  -3  -5  -6   28.58    6.87   2
   3   5   6   24.88    6.40   4
   3   5   6   31.89    6.96   1
   4   5   6  168.41   11.58   4
   4   5   6  179.43   13.62   1
   5   5   6    8.82    5.98   1
   5   5   6   24.51    6.49   4
   5  -6  -6  110.38    8.65   1
   5  -6  -6  118.91    8.85   1
   4  -6  -6  571.67   21.19   1
   4  -6  -6  553.29   21.11   1
   3  -6  -6  361.08   16.20   1
   3  -6  -6  363.35   16.45   1
  -3   6   6  373.77   15.80   4
   2  -6  -6   33.33    6.21   1
   2  -6  -6   28.35    5.69   1
  -2   6   6   15.47    5.22   4
   1  -6  -6  377.90   17.09   1
   1  -6  -6  407.01   19.80   2
   1  -6  -6  372.83   17.25   1
  -1   6   6  365.49   16.53   4
   0  -6  -6  929.72   29.66   4
   0  -6  -6  954.20   34.11   2
   0  -6  -6  898.08   31.49   1
   0  -6  -6  943.21   32.14   1
   0   6   6  949.70   31.72   1
   0   6   6  923.50   30.93   4
  -1  -6  -6  319.28   16.49   2
  -1  -6  -6  288.03   15.57   1
   1   6   6  290.68   15.26   1
   1   6   6  329.22   15.62   4
  -2  -6  -6  471.67   21.14   1
  -2  -6  -6  475.72   20.14   2
   2   6   6  465.45   20.19   4
   2   6   6  470.66   20.86   1
   3   6   6   87.19    9.97   4
   4   6   6  142.90   11.32   4
   4  -7  -6   32.08    6.25   1
   4  -7  -6   29.63    5.91   1
   3  -7  -6   36.70    6.44   1
   3  -7  -6   47.98    6.87   1
   2  -7  -6   86.27    9.07   1
   2  -7  -6   84.73    8.85   1
  -2   7   6   79.50    8.67   4
   1  -7  -6   -0.91    3.98   1
   1  -7  -6   -0.78    4.34   1
  -1   7   6    1.29    4.64   4
   0  -7  -6   70.58    9.30   2
   0  -7  -6   65.37    8.72   1
   0   7   6   56.05    8.26   4
  -1  -7  -6   12.14    5.20   2
  -1  -7  -6    1.14    4.61   1
   1   7   6    9.12    5.72   4
  -2  -7  -6  158.16   10.75   2
   2   7   6  140.10   12.72   4
   3   7   6   78.28   10.11   4
   4   7   6   13.08    6.59   4
   4  -8  -6   69.50    7.97   1
   3  -8  -6  144.15   10.81   1
   3  -8  -6  139.79   10.38   1
   2  -8  -6   96.98   10.19   1
  -2   8   6  109.34   10.24   4
   1  -8  -6  550.14   22.86   1
  -1   8   6  522.81   21.97   4
   0  -8  -6  100.71   10.58   1
   0   8   6  102.86   10.28   4
  -1  -8  -6  157.93   12.48   1
  -1  -8  -6  170.98   12.23   2
   1   8   6  181.47   13.19   4
   2   8   6   54.68    9.21   4
   3   8   6   89.22   11.30   4
   3  -9  -6   29.81    6.76   1
   2  -9  -6   -3.92    4.20   1
   1  -9  -6   18.49    6.13   1
  -1   9   6   11.73    6.13   4
   0  -9  -6    1.92    5.02   1
   0   9   6    3.04    5.92   4
   1   9   6   44.55    8.39   4
   2   9   6    9.33    6.86   4
   3   9   6    2.15    7.16   4
   2 -10  -6  103.72   11.19   1
   1 -10  -6   56.55    8.93   1
   0 -10  -6  296.03   18.22   1
   0  10   6  296.83   17.12   4
   1  10   6  394.64   21.07   4
   1  11  -7  160.46   14.69   4
  -1 -11   7  169.67   12.06   4
   0  11  -7  244.73   15.95   4
   0 -11   7  237.11   12.23   4
   0 -11   7  218.08   15.68   1
   1 -11   7  255.21   15.91   1
   3  10  -7   24.12    8.34   4
  -3 -10   7    4.52    7.04   4
   2  10  -7   75.51   10.40   4
  -2 -10   7   74.48    9.85   4
   1  10  -7   13.21    6.30   4
  -1 -10   7   18.14    6.92   1
  -1 -10   7   14.99    5.89   4
   0  10  -7   45.45    8.38   4
   0 -10   7   42.91    8.06   1
   0 -10   7   43.91    6.38   4
   1 -10   7   17.73    6.24   1
   1 -10   7   23.99    3.77   4
   2 -10   7    0.42    4.96   1
   3 -10   7    3.79    4.96   1
   3 -10   7   16.07    5.88   1
   3   9  -7  151.66   14.05   4
  -3  -9   7  174.16   15.18   4
   2   9  -7  593.87   24.86   4
  -2  -9   7  585.76   24.43   4
   1   9  -7  732.12   27.81   4
  -1  -9   7  723.39   26.44   4
  -1  -9   7  734.33   29.20   1
   0   9  -7  512.44   22.06   4
   0  -9   7  546.15   23.29   1
   0  -9   7  531.59   19.79   4
  -1   9  -7  130.77   11.41   4
   1  -9   7  118.91    6.99   4
   1  -9   7  101.86   10.62   1
   2  -9   7  143.09   11.03   1
   2  -9   7  129.67   10.29   1
   3  -9   7  288.08   15.01   1
   3  -9   7  315.49   15.10   1
   4   8  -7   12.88    6.81   4
  -4  -8   7    3.58    6.43   4
   3   8  -7    4.20    5.73   4
  -3  -8   7    0.12    5.65   4
   2   8  -7   39.70    8.29   4
  -2  -8   7   34.78    7.53   4
   1   8  -7    1.59    5.33   4
  -1  -8   7   -4.99    4.38   1
  -1  -8   7   -1.46    4.31   4
   0   8  -7   10.42    5.54   4
   0  -8   7   28.71    6.44   1
   0  -8   7    9.21    4.65   4
  -1   8  -7  129.69   10.89   4
   1  -8   7  135.61   10.46   1
   1  -8   7  125.78    7.64   4
   1  -8   7  143.92   11.24   1
  -2   8  -7   10.90    4.90   3
  -2   8  -7   27.96    6.00   4
   2  -8   7   14.45    5.42   1
  -3   8  -7    0.97    4.92   3
   3  -8   7    1.27    4.00   1
   3  -8   7    5.71    4.60   1
  -4   8  -7   -7.46    5.80   3
   4  -8   7    4.16    4.55   1
   4  -8   7   11.70    4.50   1
   4   7  -7  202.10   13.74   4
  -4  -7   7  211.91   15.08   4
   3   7  -7  307.50   16.48   4
  -3  -7   7  343.80   17.88   4
   2   7  -7  511.25   21.45   4
  -2  -7   7  535.98   21.69   4
  -2  -7   7  503.90   22.44   1
   1   7  -7  242.89   13.66   4
  -1  -7   7  267.15   13.67   4
  -1  -7   7  246.44   14.27   1
   0   7  -7  512.11   20.63   4
   0  -7   7  496.42   18.95   4
   0  -7   7  523.63   21.23   1
   0  -7   7  543.99   21.76   1
  -1   7  -7  241.16   12.94   4
   1  -7   7  235.07   13.29   1
   1  -7   7  244.46   10.69   4
   1  -7   7  262.60   14.10   1
  -2   7  -7  192.71   11.43   4
  -2   7  -7  206.81   11.84   3
   2  -7   7  208.26   11.86   1
  -3   7  -7  313.80   16.51   3
   3  -7   7  317.23   14.65   1
   3  -7   7  349.33   15.42   1
   4  -7   7  624.53   22.16   1
   4  -7   7  637.55   22.48   1
   5   6  -7   63.77    9.03   4
  -5  -6   7   49.49    9.58   4
   4   6  -7   37.09    7.28   4
  -4  -6   7   40.55    8.38   4
   3   6  -7  247.02   14.61   4
   3   6  -7  293.25   16.09   1
  -3  -6   7  257.54   14.93   4
   2   6  -7    2.35    4.16   1
   2   6  -7    2.46    5.02   4
  -2  -6   7    2.51    4.98   4
  -2  -6   7   -1.43    4.33   1
   1   6  -7    0.86    3.58   1
   1   6  -7   -2.93    4.77   4
  -1  -6   7    4.20    4.41   1
  -1  -6   7    4.15    4.59   4
  -1  -6   7    0.89    4.57   4
   0   6  -7    1.61    3.95   1
   0   6  -7   -0.65    4.57   4
   0  -6   7    1.77    4.23   4
   0  -6   7    3.99    4.31   4
   0  -6   7   -4.94    3.22   1
   0  -6   7   -2.54    4.04   1
  -1   6  -7   -4.99    4.26   4
   1  -6   7    4.78    3.48   4
   1  -6   7    5.80    3.66   4
   1  -6   7    1.05    3.98   1
  -2   6  -7   42.96    6.43   4
   2  -6   7   29.61    5.82   1
   2  -6   7   35.48    2.73   4
   2  -6   7   38.03    6.38   1
  -3   6  -7   86.05    8.10   4
   3  -6   7   76.76    7.96   1
   3  -6   7   67.39    7.35   1
   4  -6   7    8.63    4.38   1
   4  -6   7   10.32    4.08   1
   5  -6   7   54.74    6.13   1
   5  -6   7   47.58    6.28   1
   5   5  -7  436.06   22.24   1
  -5  -5   7  424.85   21.13   4
   4   5  -7   77.22   10.10   1
   4   5  -7   76.48    8.76   4
  -4  -5   7   79.02    9.84   4
   3   5  -7  326.61   16.34   1
   3   5  -7  307.05   15.40   4
  -3  -5   7  279.88   15.30   4
   2   5  -7  379.37   17.62   1
   2   5  -7  405.25   17.33   4
  -2  -5   7  356.98   17.55   1
  -2  -5   7  396.73   17.60   4
   1   5  -7  777.12   26.91   1
   1   5  -7  727.06   26.59   1
   1   5  -7  727.17   26.02   4
  -1  -5   7  786.44   27.36   1
  -1  -5   7  728.05   26.66   1
  -1  -5   7  739.99   25.75   4
  -1  -5   7  734.07   25.70   4
   0   5  -7  503.73   19.87   1
   0   5  -7  499.98   19.64   4
   0  -5   7  513.59   20.50   1
   0  -5   7  515.14   20.36   1
   0  -5   7  577.27   19.48   4
   0  -5   7  495.50   18.90   4
  -1   5  -7  749.63   25.47   4
  -1   5  -7  764.80   25.93   1
   1  -5   7  792.82   23.87   4
   1  -5   7  750.31   23.87   4
   1  -5   7  780.67   26.59   1
  -2   5  -7  224.00   11.66   4
   2  -5   7  214.75   11.96   1
   2  -5   7  226.91   11.87   1
   2  -5   7  214.13    8.29   4
   2  -5   7  219.88    8.31   4
  -3   5  -7  717.39   24.07   4
   3  -5   7  696.76   24.80   1
   3  -5   7  762.08   25.44   1
   4  -5   7  259.07   12.81   1
   4  -5   7  284.11   13.35   1
   5  -5   7   39.25    5.72   1
   5  -5   7   39.75    6.07   1
   5   4  -7   81.09   10.51   1
   5   4  -7   64.82    8.08   4
  -5  -4   7   70.01   10.17   4
   4   4  -7   38.97    6.79   4
   4   4  -7   38.06    7.71   1
  -4  -4   7   32.15    7.28   4
   3   4  -7   31.83    6.36   4
   3   4  -7   20.88    5.90   1
  -3  -4   7   16.31    6.16   4
   2   4  -7   26.23    6.20   1
   2   4  -7   29.29    5.91   1
   2   4  -7   17.66    5.73   4
  -2  -4   7   13.99    5.42   1
  -2  -4   7    8.80    5.33   4
  -2  -4   7   17.75    5.42   1
   1   4  -7  198.81   12.03   4
   1   4  -7  189.46   11.63   1
   1   4  -7  205.47   11.85   1
  -1  -4   7  200.95   11.80   4
  -1  -4   7  201.71   11.79   1
  -1  -4   7  178.64   11.12   4
  -1  -4   7  223.34   12.62   1
   0   4  -7  429.52   17.44   4
   0   4  -7  426.49   17.37   1
   0  -4   7  401.62   16.51   4
   0  -4   7  459.93   18.15   1
   0  -4   7  441.56   16.92   4
  -1   4  -7   44.94    6.67   4
  -1   4  -7   44.77    5.97   1
   1  -4   7   41.33    6.46   1
   1  -4   7   31.71    5.97   1
   1  -4   7   36.43    5.30   4
   1  -4   7   39.21    5.75   4
  -2   4  -7  439.42   17.08   4
   2  -4   7  412.37   17.24   1
   2  -4   7  427.10   17.71   1
   2  -4   7  430.22   14.19   4
   2  -4   7  421.26   14.00   4
  -3   4  -7    2.10    4.11   4
   3  -4   7   -0.82    3.67   1
   3  -4   7    1.52    3.53   1
   4  -4   7   28.96    5.42   1
   4  -4   7   29.09    5.68   1
   5  -4   7   -1.93    3.63   1
   5  -4   7   -0.27    4.33   1
   5   3  -7  519.08   23.78   1
   5   3  -7  557.28   19.89   4
  -5  -3   7  553.92   23.42   4
   4   3  -7  298.91   16.28   1
   4   3  -7  279.75   13.95   4
  -4  -3   7  292.83   15.75   4
   3   3  -7  247.08   13.98   1
  -3  -3   7  243.51   13.41   4
  -3  -3   7  251.48   10.13   3
  -3  -3   7  265.29   14.11   1
   2   3  -7  994.69   31.83   4
   2   3  -7 1036.76   33.58   1
   2   3  -7 1040.29   33.67   1
  -2  -3   7 1014.86   33.38   1
  -2  -3   7 1026.49   33.61   1
  -2  -3   7 1029.45   32.59   4
  -2  -3   7 1006.30   27.69   3
   1   3  -7 1794.69   51.55   1
   1   3  -7 1796.11   51.32   1
   1   3  -7 1775.11   49.74   4
  -1  -3   7 1704.36   49.62   4
  -1  -3   7 1670.20   51.18   1
  -1  -3   7 1815.92   49.63   4
   0   3  -7  610.59   21.52   4
   0   3  -7  590.74   21.68   1
   0   3  -7  606.27   21.57   1
   0  -3   7  623.94   18.09   3
   0  -3   7  605.03   20.90   4
   0  -3   7  596.35   21.94   1
   0  -3   7  595.97   20.76   4
  -1   3  -7   19.25    5.32   4
  -1   3  -7   18.81    4.56   1
   1  -3   7   19.85    4.88   4
   1  -3   7   26.33    4.19   3
   1  -3   7   28.83    5.24   1
   1  -3   7   24.05    5.43   1
   1  -3   7   19.55    4.59   4
  -2   3  -7   91.55    8.50   4
   2  -3   7  105.13    8.14   3
   2  -3   7   83.05    6.31   4
   2  -3   7   89.38    8.37   1
   2  -3   7   99.79    6.79   4
   2  -3   7   99.49    8.80   1
  -3   3  -7 1449.53   41.62   4
   3  -3   7 1466.60   43.58   1
   3  -3   7 1427.18   43.17   1
  -4   3  -7  515.56   19.66   4
   4  -3   7  514.23   20.07   1
   4  -3   7  540.63   20.51   1
   5  -3   7  228.33   12.20   1
   5  -3   7  222.35   12.60   1
   6   2  -7    5.65    6.28   1
   5   2  -7    3.59    4.47   4
   5   2  -7    5.24    5.41   1
  -5  -2   7    3.51    5.20   3
  -5  -2   7    7.81    5.35   4
   4   2  -7   22.48    6.08   1
   4   2  -7   -4.64    7.03   2
   4   2  -7   12.16    5.02   4
  -4  -2   7   15.52    4.51   3
  -4  -2   7   16.45    6.00   4
   3   2  -7   17.66    5.74   1
   3   2  -7   21.75    5.38   1
   3   2  -7   19.23    5.53   4
  -3  -2   7   26.58    5.89   1
  -3  -2   7   23.64    6.27   4
  -3  -2   7   27.11    4.19   3
   2   2  -7   -2.62    2.98   1
   2   2  -7    4.88    5.00   4
   2   2  -7   -8.33    3.33   1
  -2  -2   7    2.78    4.50   4
  -2  -2   7    2.87    3.90   1
   1   2  -7    6.55    4.58   4
   1   2  -7    3.02    4.70   4
   1   2  -7   13.77    4.28   1
   1   2  -7    9.08    4.05   1
  -1  -2   7    9.37    4.30   1
  -1  -2   7    3.12    4.28   4
  -1  -2   7    1.63    3.55   1
  -1  -2   7    4.96    4.61   4
   0   2  -7  189.00   10.83   1
   0   2  -7  194.49   10.84   4
   0   2  -7  196.54   10.78   1
   0  -2   7  202.24   11.56   1
   0  -2   7  198.65   10.55   4
   0  -2   7  216.34   10.99   4
   0  -2   7  224.08   11.32   1
  -1   2  -7    3.07    4.41   4
  -1   2  -7    0.63    3.21   1
   1  -2   7   -2.72    3.73   4
   1  -2   7    5.93    3.84   1
   1  -2   7    2.84    3.64   4
   1  -2   7    0.25    3.92   1
   1  -2   7   -3.68    3.23   3
  -2   2  -7  122.93    8.87   4
  -2   2  -7  128.05    8.63   1
   2  -2   7  127.89    7.71   4
   2  -2   7  137.99    9.69   1
   2  -2   7  130.15    8.02   4
   2  -2   7  112.86    8.91   3
   2  -2   7  124.80    8.92   1
  -3   2  -7  376.65   16.08   4
   3  -2   7  377.40   12.53   4
   3  -2   7  383.39   12.62   4
   3  -2   7  391.43   16.53   1
   3  -2   7  399.93   16.71   1
  -4   2  -7    7.97    4.86   4
   4  -2   7    8.57    4.69   1
   4  -2   7    1.64    4.09   1
   5  -2   7   49.51    7.34   1
   5  -2   7   46.99    6.69   1
   6   1  -7   39.61    8.28   1
   5   1  -7  395.39   19.15   1
   5   1  -7  426.66   14.07   4
  -5  -1   7  422.34   19.15   4
  -5  -1   7  425.58   19.23   3
   4   1  -7  538.20   19.60   4
   4   1  -7  614.49   23.20   1
   4   1  -7  572.03   24.63   2
   4   1  -7  562.24   22.84   1
  -4  -1   7  592.48   22.37   4
  -4  -1   7  600.30   21.96   3
   3   1  -7   19.86    5.46   1
   3   1  -7   18.45    5.43   4
   3   1  -7   27.23    5.80   1
  -3  -1   7   27.50    4.49   3
  -3  -1   7   15.09    4.94   1
  -3  -1   7   13.68    5.32   4
   2   1  -7   19.62    4.66   1
   2   1  -7   21.35    5.60   4
   2   1  -7   18.45    4.97   1
  -2  -1   7   24.36    5.39   1
  -2  -1   7   23.05    5.74   4
   1   1  -7  236.51   11.87   4
   1   1  -7  215.00   11.23   4
   1   1  -7  190.55   10.95   1
   1   1  -7  197.36   11.30   1
  -1  -1   7  210.26   11.28   1
  -1  -1   7  217.46   11.75   1
  -1  -1   7  206.43   11.54   4
  -1  -1   7  214.57   11.99   4
   0   1  -7 1881.10   52.66   1
   0   1  -7 1794.74   50.60   4
   0   1  -7 1873.43   50.85   4
   0   1  -7 1767.13   52.02   1
   0  -1   7 1816.63   50.54   4
   0  -1   7 1854.76   52.77   1
   0  -1   7 1842.97   52.67   1
   0  -1   7 1829.06   50.67   4
  -1   1  -7  908.38   28.67   4
   1  -1   7  915.17   28.19   4
   1  -1   7  906.18   29.60   1
   1  -1   7  942.43   29.77   1
   1  -1   7  877.16   27.72   4
  -2   1  -7 1435.53   40.26   4
   2  -1   7 1287.08   40.85   1
   2  -1   7 1346.23   38.14   4
   2  -1   7 1440.10   42.78   3
   2  -1   7 1307.46   41.17   1
   2  -1   7 1333.55   38.32   4
  -3   1  -7  589.31   21.28   4
   3  -1   7  594.50   21.84   1
   3  -1   7  547.04   21.52   1
   3  -1   7  571.34   18.31   4
  -4   1  -7  523.00   20.90   4
   4  -1   7  597.09   22.28   1
   4  -1   7  537.61   21.34   1
   5  -1   7  162.62   11.08   1
   5  -1   7  149.95   11.17   1
   6   0  -7   -7.82    4.62   1
  -6   0   7   -7.56    5.34   3
   5   0  -7   -3.20    4.26   1
   5   0  -7   12.22    5.84   2
  -5   0   7    0.61    4.40   3
   4   0  -7   61.35    9.45   2
   4   0  -7   60.19    6.19   4
   4   0  -7   65.64    8.09   1
   4   0  -7   54.18    7.69   1
  -4   0   7   66.22    7.47   3
  -4   0   7   70.15    8.32   4
   3   0  -7  188.40   11.02   1
   3   0  -7  186.24   11.50   1
   3   0  -7  167.06    9.82   4
  -3   0   7  172.18   11.07   1
  -3   0   7  168.42   10.83   4
   2   0  -7  100.97    8.18   1
   2   0  -7   83.00    8.21   1
   2   0  -7   85.71    8.11   4
  -2   0   7   84.82    8.24   1
  -2   0   7   81.92    8.20   4
   1   0  -7   89.71    7.98   4
   1   0  -7   78.59    7.83   1
   1   0  -7   71.53    7.51   4
   1   0  -7   92.51    7.53   1
  -1   0   7   85.25    7.96   1
  -1   0   7   97.11    8.53   1
  -1   0   7   68.83    7.48   4
   0   0  -7  617.28   21.76   4
   0   0  -7  631.01   22.16   1
   0   0  -7  643.88   21.52   4
   0   0   7  630.50   21.35   4
   0   0   7  606.92   22.15   1
   0   0   7  605.00   21.26   4
   0   0   7  600.78   22.03   1
  -1   0  -7  129.44    9.35   4
  -1   0  -7  132.80    9.13   1
  -1   0  -7  113.09    8.55   1
   1   0   7  122.61    8.90   4
   1   0   7  126.06    9.30   1
   1   0   7  122.55    9.31   4
  -2   0  -7   93.46    8.43   1
  -2   0  -7  104.76    9.26   4
   2   0   7   93.04    8.67   1
   2   0   7  107.65    8.41   4
   2   0   7   96.11    8.98   1
   2   0   7  114.43   10.30   3
   2   0   7   98.66    8.35   4
  -3   0  -7   38.06    7.04   4
   3   0   7   44.28    6.78   1
   3   0   7   41.56    5.66   4
   3   0   7   43.68    6.62   1
   3   0   7   34.33    5.39   4
  -4   0  -7    6.53    5.20   4
   4   0   7    4.41    4.51   1
   4   0   7    3.33    4.24   1
   4   0   7    9.36    3.47   4
   5   0   7   63.01    8.44   1
   6  -1  -7   50.64    8.15   1
  -6   1   7   40.23    8.52   3
   5  -1  -7  105.68   10.12   1
   5  -1  -7  140.08   10.66   1
  -5   1   7  110.80   11.01   3
   4  -1  -7  473.45   15.09   4
   4  -1  -7  494.13   22.84   2
   4  -1  -7  478.86   19.98   1
   4  -1  -7  480.75   19.76   1
  -4   1   7  495.78   19.55   4
  -4   1   7  464.61   20.16   3
   3  -1  -7  286.55   12.52   4
   3  -1  -7  285.59   14.17   1
   3  -1  -7  320.15   14.75   1
   3  -1  -7  314.27   18.36   2
  -3   1   7  289.42   14.27   4
   2  -1  -7  496.49   19.42   1
   2  -1  -7  520.75   19.57   1
   2  -1  -7  471.54   17.94   4
  -2   1   7  491.58   18.99   4
  -2   1   7  497.21   19.22   1
   1  -1  -7  659.27   22.76   4
   1  -1  -7  699.29   23.05   4
  -1   1   7  704.08   24.08   1
  -1   1   7  663.12   23.07   4
  -1   1   7  682.29   23.87   1
   0  -1  -7 1443.28   40.39   4
   0  -1  -7 1403.50   41.48   1
   0  -1  -7 1359.49   40.04   4
   0  -1  -7 1347.48   41.45   1
   0   1   7 1358.29   41.54   1
   0   1   7 1366.63   40.22   4
   0   1   7 1399.26   40.26   4
   0   1   7 1364.09   41.52   1
  -1  -1  -7  864.03   28.03   1
  -1  -1  -7  833.90   27.50   4
  -1  -1  -7  835.38   28.05   1
   1   1   7  760.02   26.62   4
   1   1   7  894.76   27.57   4
   1   1   7  862.44   28.58   1
   1   1   7  854.67   28.48   1
  -2  -1  -7  432.42   17.74   1
  -2  -1  -7  414.61   17.71   4
   2   1   7  451.83   17.48   4
   2   1   7  444.70   18.64   1
   2   1   7  430.36   16.99   4
   2   1   7  414.54   17.96   1
  -3  -1  -7  255.57   13.41   4
   3   1   7  238.87   13.40   1
   3   1   7  248.15   11.98   4
   3   1   7  239.17   13.30   1
   3   1   7  232.53   11.85   4
  -4  -1  -7  529.14   21.81   4
   4   1   7  543.30   18.16   4
   4   1   7  506.33   21.56   1
   5   1   7  132.06   11.95   1
   5  -2  -7    6.14    5.12   1
   5  -2  -7   11.87    5.04   1
  -5   2   7   11.27    5.19   3
   4  -2  -7  135.60   10.01   1
   4  -2  -7  129.60   10.13   1
  -4   2   7  133.66    9.96   4
   3  -2  -7   47.25    5.65   4
   3  -2  -7   42.92    8.43   2
   3  -2  -7   53.07    6.72   1
   3  -2  -7   59.42    7.45   1
  -3   2   7   47.21    6.60   4
   2  -2  -7    2.92    7.07   2
   2  -2  -7    5.89    3.97   1
   2  -2  -7    2.57    4.82   4
   2  -2  -7    4.14    4.77   1
  -2   2   7    9.06    4.91   4
  -2   2   7    8.89    4.35   1
   1  -2  -7   45.70    6.23   4
   1  -2  -7   52.82    6.94   1
   1  -2  -7   47.72    6.33   1
   1  -2  -7   48.33    6.71   4
  -1   2   7   39.11    5.99   1
  -1   2   7   50.27    6.95   4
   0  -2  -7   85.54    8.20   1
   0  -2  -7  107.71    9.00   4
   0  -2  -7   97.25    8.81   4
   0  -2  -7   93.66    8.82   1
   0   2   7  100.24    9.25   1
   0   2   7   95.43    8.63   4
   0   2   7  105.41    9.15   1
  -1  -2  -7   11.75    5.61   4
  -1  -2  -7   25.99    5.34   1
  -1  -2  -7   16.96    4.98   1
   1   2   7   20.10    5.82   4
   1   2   7   28.16    5.68   1
   1   2   7   20.84    5.16   1
   1   2   7   21.15    5.44   4
  -2  -2  -7  106.69   10.01   4
  -2  -2  -7  108.93    9.89   1
   2   2   7  107.44    8.67   4
   2   2   7  109.56    9.07   1
   2   2   7  107.77    9.58   4
  -3  -2  -7   59.05    8.34   4
   3   2   7   57.13    7.74   1
   3   2   7   62.08    7.33   4
  -4  -2  -7   40.95    8.01   4
   4   2   7   49.56    7.84   1
   4   2   7   49.16    6.55   4
   5   2   7   12.97    4.22   4
   5   2   7    8.05    5.36   1
   5  -3  -7  195.05   11.89   1
   5  -3  -7  170.19   11.77   1
  -5   3   7  192.77   13.68   3
   4  -3  -7  430.51   18.19   1
   4  -3  -7  438.67   18.70   1
  -4   3   7  415.01   17.58   4
   3  -3  -7  415.66   17.66   1
   3  -3  -7  398.88   20.56   2
   3  -3  -7  387.43   17.22   1
  -3   3   7  418.46   17.14   4
   2  -3  -7  630.50   20.46   4
   2  -3  -7  566.91   20.19   4
   2  -3  -7  595.69   26.43   2
   2  -3  -7  632.85   22.58   1
  -2   3   7  619.81   22.24   1
  -2   3   7  586.36   21.77   4
   1  -3  -7  936.53   30.08   1
   1  -3  -7  860.34   29.64   1
   1  -3  -7  870.79   28.12   4
   1  -3  -7  885.78   27.82   4
  -1   3   7  878.08   29.49   1
  -1   3   7  873.30   28.50   4
   0  -3  -7 1090.47   34.27   4
   0  -3  -7 1153.95   34.00   4
   0  -3  -7 1127.26   36.02   1
   0  -3  -7 1086.96   35.31   1
   0   3   7 1094.46   35.40   1
   0   3   7 1113.21   35.62   1
   0   3   7 1107.15   34.53   4
  -1  -3  -7  764.63   26.98   1
  -1  -3  -7  774.44   26.52   4
  -1  -3  -7  753.71   27.16   1
   1   3   7  755.65   26.04   4
   1   3   7  730.01   26.85   1
   1   3   7  773.53   27.25   1
  -2  -3  -7  338.11   16.52   4
  -2  -3  -7  293.37   15.07   1
   2   3   7  319.23   15.81   1
   2   3   7  339.06   15.79   4
   2   3   7  294.57   14.67   4
  -3  -3  -7  715.96   27.38   4
   3   3   7  722.12   27.59   1
   3   3   7  751.29   25.80   4
   4   3   7  785.83   27.10   4
   4   3   7  835.82   30.95   1
   5   3   7  105.79   11.68   1
   5   3   7  101.08    8.62   4
   5  -4  -7    8.07    4.63   1
   5  -4  -7    1.62    4.46   1
   4  -4  -7   35.64    6.33   1
   4  -4  -7   34.30    6.26   1
   3  -4  -7    5.74    4.16   1
   3  -4  -7   -0.45    4.28   1
  -3   4   7    2.99    4.24   4
   2  -4  -7    8.27    4.64   1
   2  -4  -7   12.14    4.26   1
   2  -4  -7   -1.22    5.55   2
   2  -4  -7    1.64    3.35   4
  -2   4   7    7.61    4.72   4
   1  -4  -7   18.56    7.77   2
   1  -4  -7   16.69    4.77   4
   1  -4  -7   12.27    5.30   1
   1  -4  -7   18.57    4.99   1
  -1   4   7   16.37    5.64   4
  -1   4   7    9.22    4.81   1
   0  -4  -7  487.79   19.97   1
   0  -4  -7  471.98   22.61   2
   0  -4  -7  451.06   18.86   4
   0  -4  -7  492.11   18.70   4
   0   4   7  488.57   19.70   1
   0   4   7  458.44   19.30   4
  -1  -4  -7  391.09   18.16   4
  -1  -4  -7  382.14   18.02   1
   1   4   7  391.88   17.39   4
   1   4   7  408.09   17.86   1
  -2  -4  -7   47.17    7.24   1
   2   4   7   45.32    7.39   4
   2   4   7   60.70    8.01   1
   3   4   7   29.72    6.26   4
   3   4   7   21.62    6.02   1
   4   4   7    8.56    5.44   1
   4   4   7   17.99    5.99   4
   5   4   7    3.97    5.15   4
   5   4   7   -0.97    5.50   1
   5  -5  -7   90.12    9.08   1
   5  -5  -7   88.41    8.86   1
   4  -5  -7  147.64   10.52   1
   4  -5  -7  158.82   11.06   1
   3  -5  -7  118.39    9.70   1
  -3   5   7  114.68   10.07   4
   2  -5  -7  257.32   13.47   1
   2  -5  -7  262.77   14.06   1
  -2   5   7  252.41   13.11   4
   1  -5  -7  655.90   27.47   2
   1  -5  -7  623.01   23.99   1
   1  -5  -7  664.52   24.81   1
  -1   5   7  657.91   23.98   4
   0  -5  -7  790.94   26.21   4
   0  -5  -7  779.90   30.50   2
   0  -5  -7  777.28   27.92   1
   0   5   7  705.25   26.48   4
   0   5   7  750.99   27.28   1
  -1  -5  -7 1141.14   39.43   2
   1   5   7 1089.57   37.03   1
   1   5   7 1113.57   36.06   4
  -2  -5  -7  298.65   17.59   2
   2   5   7  277.99   15.76   1
   2   5   7  283.27   15.42   4
  -3  -5  -7  302.40   17.26   2
   3   5   7  317.57   17.73   1
   3   5   7  339.83   16.78   4
   4   5   7  256.42   14.90   4
   4  -6  -7   79.86    8.81   1
   4  -6  -7   84.45    8.99   1
   3  -6  -7  104.70    9.81   1
   2  -6  -7   -3.18    4.13   1
   2  -6  -7   11.80    4.87   1
  -2   6   7    6.54    5.03   4
   1  -6  -7   -1.55    4.40   1
  -1   6   7    0.05    4.75   4
   0  -6  -7   30.49    7.76   2
   0  -6  -7   34.22    6.86   1
   0   6   7   28.83    6.74   4
  -1  -6  -7   11.16    5.51   1
  -1  -6  -7   12.85    6.52   2
   1   6   7   15.86    5.77   4
  -2  -6  -7   55.23    8.62   2
   2   6   7   70.52    9.56   4
   3   6   7   -1.51    5.53   4
   4   6   7   60.04    9.09   4
   4  -7  -7  201.86   12.65   1
   4  -7  -7  177.19   12.11   1
   3  -7  -7  171.82   11.88   1
   2  -7  -7  842.77   31.00   1
  -2   7   7  869.69   29.90   4
   1  -7  -7  387.97   18.83   1
  -1   7   7  385.89   17.92   4
   0  -7  -7   88.00   10.30   1
   0   7   7   99.27   10.62   4
  -1  -7  -7   36.07    7.63   2
  -1  -7  -7   34.01    7.10   1
   1   7   7   40.70    7.67   4
  -2  -7  -7  172.32   12.34   2
   2   7   7  169.68   13.23   4
   3   7   7  221.61   14.65   4
   3  -8  -7   -2.91    4.50   1
   2  -8  -7   33.70    7.14   1
   1  -8  -7   -2.34    4.68   1
  -1   8   7    6.87    5.70   4
   0  -8  -7   16.78    6.49   1
   0   8   7   17.39    6.50   4
   1   8   7   40.05    8.30   4
   2   8   7    9.71    6.20   4
   3   8   7    9.81    7.13   4
   2  -9  -7  190.59   13.75   1
   1  -9  -7  414.30   20.92   1
  -1   9   7  421.50   20.39   4
   0  -9  -7  262.31   16.52   1
   0   9   7  278.13   16.41   4
   1   9   7   87.75   11.77   4
   2   9   7  232.21   16.04   4
   0  10   7   18.60    7.79   4
   0 -11   8    4.92    6.62   1
   0 -11   8    9.65    5.32   4
   2  10  -8  234.13   15.97   4
  -2 -10   8  244.96   15.71   4
   1  10  -8  199.05   14.91   4
  -1 -10   8  198.96   13.49   4
   0  10  -8  101.93   11.67   4
   0 -10   8  120.20   12.59   1
   0 -10   8  111.12    9.70   4
   1 -10   8  387.29   19.56   1
   1 -10   8  404.02   13.73   4
   2 -10   8  447.10   20.85   1
   3   9  -8   -2.10    6.14   4
  -3  -9   8   -0.41    6.03   4
   2   9  -8   24.83    7.49   4
  -2  -9   8   46.15    8.20   4
   1   9  -8   19.24    6.77   4
  -1  -9   8   11.37    5.67   4
  -1  -9   8   12.23    6.07   1
   0   9  -8  142.82   12.54   4
   0  -9   8  106.94   11.45   1
   0  -9   8  118.35    9.38   4
  -1   9  -8   -1.66    4.62   4
   1  -9   8   -3.51    4.86   1
   1  -9   8    1.76    3.47   4
   2  -9   8   -2.32    4.75   1
   3  -9   8    1.74    4.86   1
   3  -9   8   -5.35    4.65   1
   3   8  -8  291.81   17.35   4
  -3  -8   8  292.98   17.13   4
   2   8  -8  257.78   15.27   4
  -2  -8   8  217.00   14.38   4
   1   8  -8  384.84   18.62   4
  -1  -8   8  337.58   16.98   4
  -1  -8   8  376.58   19.00   1
   0   8  -8  199.98   13.18   4
   0  -8   8  180.29   12.51   1
   0  -8   8  158.05   10.54   4
  -1   8  -8  309.84   16.00   4
   1  -8   8  312.67   16.37   1
   1  -8   8  304.12   12.62   4
   2  -8   8  140.45   10.85   1
   3  -8   8  220.92   13.13   1
   3  -8   8  246.73   13.72   1
   4  -8   8   36.95    6.45   1
   4  -8   8   41.41    7.03   1
   4   7  -8    3.26    6.18   4
  -4  -7   8   13.79    7.41   4
   3   7  -8   -5.10    5.49   4
  -3  -7   8   -4.40    5.12   4
   2   7  -8   21.37    6.73   4
  -2  -7   8   14.47    6.26   4
   1   7  -8    4.89    5.78   4
  -1  -7   8    6.45    5.26   1
  -1  -7   8    1.59    4.83   4
   0   7  -8   77.56    9.04   4
   0  -7   8   76.32    8.16   4
   0  -7   8   70.04    8.93   1
  -1   7  -8  137.09   10.86   4
   1  -7   8  138.11    8.64   4
   1  -7   8  129.77   10.65   1
  -2   7  -8   30.31    6.34   4
   2  -7   8   22.26    5.94   1
   2  -7   8   26.42    6.58   1
   3  -7   8   13.29    5.38   1
   3  -7   8    4.71    4.69   1
   4  -7   8   96.33    9.34   1
   4  -7   8  102.02    9.16   1
   4   6  -8  247.10   14.75   4
  -4  -6   8  268.23   16.23   4
  -3  -6   8  404.94   19.60   4
   2   6  -8  580.91   23.43   4
  -2  -6   8  562.51   23.01   4
  -2  -6   8  587.81   24.07   1
   1   6  -8 1004.87   33.02   4
  -1  -6   8  959.29   32.33   4
  -1  -6   8  961.10   34.05   1
   0   6  -8  755.95   26.77   4
   0  -6   8  774.76   27.88   1
   0  -6   8  746.72   25.72   4
  -1   6  -8  363.57   16.47   4
   1  -6   8  338.15   16.55   1
   1  -6   8  346.62   14.10   4
  -2   6  -8  938.24   30.87   4
   2  -6   8 1003.04   32.50   1
   2  -6   8  932.59   25.97   4
   2  -6   8  950.19   32.40   1
   3  -6   8  655.46   24.06   1
   3  -6   8  592.76   23.18   1
   4  -6   8   19.15    5.17   1
   4  -6   8   16.66    5.67   1
   5   5  -8   24.12    7.07   4
  -5  -5   8   19.99    7.81   4
   4   5  -8   34.18    7.62   1
   4   5  -8   27.04    6.75   4
  -4  -5   8   36.36    8.07   4
   3   5  -8   32.95    6.97   4
   3   5  -8   43.54    7.61   1
  -3  -5   8   40.27    7.77   4
   2   5  -8   -1.19    5.13   4
   2   5  -8   -4.72    3.37   1
  -2  -5   8   -3.77    4.00   1
  -2  -5   8   -0.78    4.81   4
   1   5  -8   96.55    9.77   1
   1   5  -8   57.77    8.11   4
  -1  -5   8   74.41    8.65   4
  -1  -5   8   82.56    8.89   1
   0   5  -8   32.52    6.00   1
   0   5  -8   42.19    7.20   4
   0  -5   8   45.46    6.64   4
   0  -5   8   34.39    6.45   1
   0  -5   8   40.99    6.29   4
  -1   5  -8   36.98    6.52   4
   1  -5   8   44.22    5.72   4
   1  -5   8   39.59    6.89   1
   1  -5   8   44.60    6.03   4
   1  -5   8   32.08    6.12   1
  -2   5  -8  320.72   15.27   4
   2  -5   8  332.17   15.78   1
   2  -5   8  333.45   12.18   4
   2  -5   8  356.67   16.27   1
  -3   5  -8  144.59   10.27   4
   3  -5   8  118.03    9.50   1
   3  -5   8  127.94    9.91   1
   4  -5   8   55.10    7.55   1
   4  -5   8   55.68    7.18   1
   5  -5   8   -2.61    4.09   1
   5  -5   8    4.75    4.93   1
   5   4  -8  122.95   13.05   1
   5   4  -8   97.59   10.11   4
  -5  -4   8  118.04   12.74   4
   4   4  -8  268.70   15.99   1
   4   4  -8  245.16   14.01   4
  -4  -4   8  270.31   16.02   4
   3   4  -8  101.47    9.69   4
   3   4  -8   93.97   10.29   1
  -3  -4   8  112.68   10.80   4
   2   4  -8  411.01   17.87   4
   2   4  -8  410.80   18.55   1
  -2  -4   8  397.58   18.10   4
  -2  -4   8  373.85   17.85   1
   1   4  -8 1457.87   44.23   1
  -1  -4   8 1446.66   44.44   1
  -1  -4   8 1348.63   42.29   4
   0   4  -8  441.37   18.14   1
   0   4  -8  395.52   17.54   4
   0  -4   8  438.24   17.55   4
   0  -4   8  392.57   18.05   1
   0  -4   8  462.90   17.94   4
  -1   4  -8    1.35    3.81   1
  -1   4  -8    9.55    5.50   4
   1  -4   8    8.86    4.94   1
   1  -4   8    4.49    4.34   1
   1  -4   8    5.21    4.16   4
   1  -4   8    6.02    4.15   4
  -2   4  -8 1509.19   45.27   4
   2  -4   8 1591.23   47.25   1
   2  -4   8 1619.28   47.07   3
   2  -4   8 1549.05   47.10   1
   2  -4   8 1522.07   42.29   4
  -3   4  -8 1024.12   31.82   4
   3  -4   8  943.50   32.38   1
   3  -4   8  980.90   32.61   1
   4  -4   8  213.56   12.23   1
   4  -4   8  215.46   12.75   1
   5  -4   8  111.14   10.22   1
   5  -4   8  112.39    9.36   1
   5   3  -8    0.38    5.01   4
   5   3  -8    6.42    6.00   1
  -5  -3   8    5.15    5.83   4
   4   3  -8   -1.25    4.86   1
   4   3  -8   -3.03    4.75   4
  -4  -3   8   -5.71    5.13   4
   3   3  -8   40.88    7.67   1
   3   3  -8   43.54    7.02   4
  -3  -3   8   41.65    4.27   3
  -3  -3   8   44.49    7.78   4
   2   3  -8   53.54    7.51   4
   2   3  -8   39.58    6.84   1
  -2  -3   8   43.31    7.52   4
  -2  -3   8   44.21    6.94   1
   1   3  -8    7.76    4.88   1
   1   3  -8   13.44    5.76   4
   1   3  -8    5.87    4.26   1
  -1  -3   8    5.82    4.95   4
  -1  -3   8    7.52    4.92   1
  -1  -3   8   14.47    5.30   1
   0   3  -8   32.81    5.88   1
   0   3  -8   29.72    6.54   4
   0  -3   8   24.79    5.94   4
   0  -3   8    6.24    4.55   1
   0  -3   8   25.48    3.41   3
   0  -3   8   24.38    6.06   4
   0  -3   8   34.74    6.47   1
  -1   3  -8  301.22   14.41   4
  -1   3  -8  271.40   13.99   1
   1  -3   8  275.50   13.00   4
   1  -3   8  246.94   13.76   1
   1  -3   8  271.52   12.76   4
   1  -3   8  261.17   11.60   3
   1  -3   8  273.34   14.04   1
  -2   3  -8   46.19    7.10   4
   2  -3   8   36.62    6.46   1
   2  -3   8   48.06    5.63   4
   2  -3   8   47.52    6.16   3
   2  -3   8   38.95    6.29   1
   2  -3   8   42.62    5.57   4
  -3   3  -8    9.60    5.34   4
   3  -3   8   18.73    3.26   4
   3  -3   8   23.05    5.55   1
   3  -3   8   13.43    5.40   1
   4  -3   8   -2.35    3.90   1
   4  -3   8    8.72    5.10   1
   5  -3   8    2.66    4.43   1
   5  -3   8    4.06    5.10   1
   5   2  -8  530.20   19.03   4
   5   2  -8  530.30   23.81   1
  -5  -2   8  504.63   22.85   4
   4   2  -8  326.45   17.01   1
   4   2  -8  332.77   14.58   4
   4   2  -8  257.37   18.81   2
  -4  -2   8  304.64   13.73   3
  -4  -2   8  314.30   16.43   4
   3   2  -8  174.37   12.05   1
   3   2  -8  164.61   10.79   4
  -3  -2   8  163.79    8.39   3
  -3  -2   8  155.36   11.04   4
   2   2  -8  127.02    9.91   1
   2   2  -8  127.88   10.71   4
   2   2  -8  135.74   11.24   1
  -2  -2   8  139.86   10.39   4
  -2  -2   8  134.36   10.46   1
   1   2  -8 1696.02   50.12   1
   1   2  -8 1688.29   48.65   4
   1   2  -8 1743.44   50.75   1
  -1  -2   8 1669.75   50.38   1
  -1  -2   8 1710.69   50.76   1
  -1  -2   8 1637.06   48.86   4
   0   2  -8  239.87   12.63   1
   0   2  -8  215.75   12.00   1
   0   2  -8  196.72   12.10   4
   0  -2   8  214.75   12.55   1
   0  -2   8  216.51   11.75   4
   0  -2   8  219.62   12.56   1
   0  -2   8  228.86   12.34   4
  -1   2  -8   14.09    5.99   4
  -1   2  -8    7.61    4.15   1
   1  -2   8    3.85    4.71   4
   1  -2   8   10.86    4.86   1
   1  -2   8   17.84    5.30   4
   1  -2   8   15.34    4.60   3
   1  -2   8    8.23    4.95   1
  -2   2  -8   18.72    5.78   4
  -2   2  -8   25.40    5.23   1
   2  -2   8   16.04    4.64   4
   2  -2   8   14.88    5.23   1
   2  -2   8   18.54    5.14   1
   2  -2   8   12.88    4.51   4
   2  -2   8   14.84    4.89   3
  -3   2  -8  261.13   13.66   4
   3  -2   8  276.61   10.90   4
   3  -2   8  280.46   14.40   1
   3  -2   8  262.61   14.06   1
  -4   2  -8  283.62   14.58   4
   4  -2   8  280.57   14.95   1
   4  -2   8  263.12   14.51   1
   5  -2   8  245.36   13.98   1
   5   1  -8    3.53    4.09   4
   5   1  -8    5.72    5.65   1
  -5  -1   8   -2.99    4.54   3
   4   1  -8   17.52    5.93   1
   4   1  -8    4.30    4.82   4
   4   1  -8   10.44    8.23   2
  -4  -1   8   17.66    6.11   4
  -4  -1   8    9.01    4.31   3
   3   1  -8   -3.49    4.52   4
   3   1  -8   -1.98    3.94   1
  -3  -1   8    3.64    3.01   3
  -3  -1   8   -4.38    4.52   4
   2   1  -8   38.16    6.51   4
   2   1  -8   29.23    6.21   1
  -2  -1   8   23.43    5.59   1
  -2  -1   8   32.70    7.02   4
   1   1  -8  423.77   17.68   4
   1   1  -8  426.74   18.08   4
   1   1  -8  447.82   18.90   1
   1   1  -8  472.06   18.80   1
  -1  -1   8  452.01   19.03   1
  -1  -1   8  428.22   18.34   1
  -1  -1   8  430.85   17.97   4
   0   1  -8   46.45    7.15   4
   0   1  -8   34.83    6.12   1
   0   1  -8   57.55    7.19   1
   0  -1   8   53.97    7.58   1
   0  -1   8   59.27    7.37   1
   0  -1   8   59.39    7.42   4
   0  -1   8   52.83    6.92   4
  -1   1  -8  101.32    9.04   1
  -1   1  -8  103.66    9.94   4
   1  -1   8  102.40    9.59   1
   1  -1   8   95.63    8.88   4
   1  -1   8  121.50    9.72   4
  -2   1  -8    1.52    5.34   4
   2  -1   8   -5.06    3.59   1
   2  -1   8    2.18    4.06   4
   2  -1   8   -0.77    4.00   4
   2  -1   8   -4.56    4.19   3
   2  -1   8    7.21    4.75   1
  -3   1  -8   96.69    9.57   4
   3  -1   8   78.00    8.78   1
   3  -1   8   79.91    8.57   1
   3  -1   8   88.70    7.36   4
  -4   1  -8   -4.40    4.73   4
   4  -1   8   -2.46    3.98   1
   4  -1   8    0.82    2.52   4
   4  -1   8   -2.60    4.35   1
   5  -1   8   20.22    6.02   1
   5   0  -8  197.48   13.99   1
  -5   0   8  240.66   14.15   3
   4   0  -8  195.99   10.30   4
   4   0  -8  166.46   12.67   1
  -4   0   8  168.48   10.93   3
  -4   0   8  180.46   12.41   4
   3   0  -8  754.98   26.88   1
   3   0  -8  719.64   24.18   4
   3   0  -8  740.16   26.81   1
  -3   0   8  691.61   25.78   4
   2   0  -8  530.55   21.59   1
   2   0  -8  556.29   20.50   4
   2   0  -8  548.52   21.64   1
  -2   0   8  569.26   21.52   4
  -2   0   8  555.24   21.49   1
   1   0  -8  786.13   26.63   1
   1   0  -8  766.85   25.61   4
   1   0  -8  740.76   25.37   4
   1   0  -8  740.82   26.51   1
  -1   0   8  736.41   26.12   1
  -1   0   8  742.67   26.51   1
  -1   0   8  670.09   25.09   4
   0   0  -8 1188.27   37.24   1
   0   0  -8 1205.01   36.15   4
   0   0   8 1147.14   37.10   1
   0   0   8 1162.05   37.02   1
   0   0   8 1140.01   35.75   4
  -1   0  -8 1309.03   39.54   4
   1   0   8 1244.75   40.66   1
   1   0   8 1262.52   38.97   4
   1   0   8 1301.26   40.85   1
   1   0   8 1415.36   39.32   4
  -2   0  -8  300.50   14.86   4
  -2   0  -8  291.46   14.75   1
   2   0   8  302.08   13.84   4
   2   0   8  304.93   15.06   1
   2   0   8  306.34   15.09   1
   2   0   8  285.99   13.77   4
  -3   0  -8  733.26   27.17   4
   3   0   8  788.37   25.08   4
   3   0   8  785.45   28.47   1
   3   0   8  795.75   28.51   1
  -4   0  -8  409.47   18.41   4
   4   0   8  404.18   18.63   1
   4   0   8  400.09   14.42   4
   5   0   8  197.60   13.23   1
   5  -1  -8    6.66    5.73   1
  -5   1   8   16.52    5.65   3
   4  -1  -8   11.97    5.51   1
   4  -1  -8    7.24    4.18   4
  -4   1   8   10.72    5.17   4
   3  -1  -8   -9.58    6.65   2
   3  -1  -8    1.76    4.45   4
   3  -1  -8    2.28    3.67   1
   3  -1  -8    8.53    4.85   1
  -3   1   8   -0.63    4.50   4
   2  -1  -8   -1.62    4.80   4
   2  -1  -8   -1.46    4.38   1
   2  -1  -8   -0.36    3.54   1
  -2   1   8   -3.11    4.59   4
  -2   1   8   -4.27    3.67   1
   1  -1  -8   81.64    8.62   1
   1  -1  -8   78.92    8.69   4
   1  -1  -8   82.64    8.63   1
   1  -1  -8   93.02    8.93   4
  -1   1   8   92.53    9.08   4
  -1   1   8   95.02    9.11   1
   0  -1  -8  377.89   16.75   4
   0  -1  -8  358.59   16.68   1
   0   1   8  410.76   17.65   1
   0   1   8  395.71   17.25   1
   0   1   8  378.94   16.55   4
  -1  -1  -8  147.93   11.25   4
  -1  -1  -8  162.66   10.92   1
  -1  -1  -8  188.24   11.68   1
   1   1   8  168.01   11.37   4
   1   1   8  164.61   11.14   1
   1   1   8  167.15   11.39   1
   1   1   8  147.65   10.40   4
  -2  -1  -8   11.06    4.66   1
  -2  -1  -8   15.64    6.07   4
   2   1   8   17.37    5.56   1
   2   1   8   16.44    5.74   4
   2   1   8   17.34    5.13   1
   2   1   8   13.52    5.22   4
  -3  -1  -8   84.33    9.78   4
   3   1   8   84.95    8.14   4
   3   1   8   65.11    8.36   1
  -4  -1  -8   -3.35    5.59   4
   4   1   8    5.45    4.25   4
   4   1   8    4.67    4.69   1
   5   1   8   19.48    6.61   1
   5  -2  -8  122.07   11.64   1
  -5   2   8  148.85   11.89   3
   4  -2  -8   13.01    5.81   1
  -4   2   8   28.63    6.42   4
   3  -2  -8  246.42   14.25   1
   3  -2  -8  254.54   12.02   4
   3  -2  -8  271.65   14.22   1
  -3   2   8  284.43   14.42   4
   2  -2  -8  178.03   11.65   1
   2  -2  -8  186.15   11.03   4
   2  -2  -8  178.30   10.62   4
   2  -2  -8  191.33   12.46   1
  -2   2   8  183.95   11.33   4
   1  -2  -8   87.62    8.61   4
   1  -2  -8   68.91    8.34   4
  -1   2   8   89.07    8.72   1
  -1   2   8  100.05    9.69   4
   0  -2  -8  824.10   28.30   4
   0  -2  -8  843.54   29.15   1
   0  -2  -8  823.31   29.31   1
   0   2   8  827.19   28.55   4
   0   2   8  877.33   29.57   1
   0   2   8  844.21   29.36   1
  -1  -2  -8  343.18   16.46   4
  -1  -2  -8  361.20   16.69   1
   1   2   8  372.82   16.69   4
   1   2   8  350.81   16.98   1
  -2  -2  -8  366.30   17.26   4
   2   2   8  313.38   15.18   4
   2   2   8  338.46   16.17   4
   2   2   8  350.71   17.02   1
  -3  -2  -8  764.32   28.00   4
   3   2   8  770.74   28.97   1
   3   2   8  739.16   26.08   4
  -4  -2  -8  477.69   22.30   4
   4   2   8  514.60   19.52   4
   4   2   8  564.16   23.57   1
   5   2   8  174.79   13.21   1
   5   2   8  175.05    9.45   4
   5  -3  -8   -2.70    4.97   1
  -5   3   8   13.42    5.54   3
   4  -3  -8   11.61    5.28   1
   3  -3  -8    1.98    4.04   1
   3  -3  -8    8.35    5.16   1
  -3   3   8   19.53    5.86   4
   2  -3  -8   -3.79    3.50   1
   2  -3  -8   -1.61    4.35   4
  -2   3   8   -3.50    4.33   4
   1  -3  -8  279.80   13.48   4
   1  -3  -8  271.25   13.77   4
   1  -3  -8  254.32   13.86   1
   1  -3  -8  270.76   14.45   1
  -1   3   8  273.81   14.00   1
  -1   3   8  262.80   14.13   4
   0  -3  -8   -4.18    3.93   1
   0  -3  -8   13.23    5.64   4
   0  -3  -8    8.62    4.93   4
   0   3   8    0.10    4.04   1
   0   3   8    2.98    4.98   4
  -1  -3  -8   41.38    6.83   1
  -1  -3  -8   49.14    8.14   4
   1   3   8   50.28    7.94   4
   1   3   8   44.97    6.95   1
  -2  -3  -8   15.27    6.20   4
   2   3   8   16.22    5.47   1
   2   3   8   11.22    5.52   4
  -3  -3  -8   40.19    8.62   4
   3   3   8   32.81    7.05   1
   3   3   8   30.61    6.53   4
   4   3   8   10.52    5.40   4
   4   3   8   12.78    6.02   1
   5   3   8   55.49    7.14   4
   5   3   8   30.94    8.24   1
   5  -4  -8   91.54    9.90   1
   4  -4  -8   97.61   10.06   1
   3  -4  -8  238.15   14.36   1
  -3   4   8  271.48   14.18   4
  -2   4   8  302.50   15.29   4
   1  -4  -8  208.84   12.94   1
   1  -4  -8  192.44   16.19   2
   1  -4  -8  186.02   11.78   4
  -1   4   8  199.93   12.47   4
   0  -4  -8  551.61   21.15   4
   0  -4  -8  595.74   22.56   4
   0  -4  -8  538.23   22.74   1
   0   4   8  567.71   22.73   1
   0   4   8  570.20   22.22   4
  -1  -4  -8   90.63   10.03   4
  -1  -4  -8  109.83   10.45   1
   1   4   8   96.38   10.01   1
   1   4   8   97.48   10.31   4
  -2  -4  -8  296.36   16.08   4
   2   4   8  287.08   15.92   1
   2   4   8  246.73   14.62   4
   3   4   8  233.29   13.95   4
   3   4   8  224.77   15.07   1
   4   4   8   87.59    9.63   4
   4   4   8   99.89   11.50   1
   4  -5  -8    3.06    4.89   1
  -3   5   8   67.69    8.63   4
   2  -5  -8   42.38    7.52   1
  -2   5   8   50.53    7.61   4
   1  -5  -8    5.10    4.91   1
  -1   5   8    3.29    4.93   4
   0  -5  -8    6.38    5.12   1
   0  -5  -8    4.58    6.76   2
   0   5   8    4.49    5.37   4
  -1  -5  -8   29.27    8.98   2
  -1  -5  -8   34.80    7.02   1
   1   5   8   28.34    7.09   4
  -2  -5  -8  -17.04    7.28   2
   2   5   8    2.61    5.51   4
   3   5   8   11.34    6.21   4
   4   5   8   36.76    7.86   4
   4  -6  -8  162.44   12.50   1
   2  -6  -8  492.42   21.72   1
  -2   6   8  470.86   20.72   4
   1  -6  -8  467.42   21.25   1
  -1   6   8  431.13   19.58   4
   0  -6  -8  241.80   14.91   1
   0   6   8  255.08   14.65   4
   1   6   8  520.29   22.46   4
  -2  -6  -8 1131.72   39.71   2
   2   6   8 1051.30   37.46   4
   3   6   8  360.76   18.64   4
   2  -7  -8   46.46    8.07   1
  -2   7   8   27.86    7.30   4
   1  -7  -8    2.97    4.91   1
  -1   7   8   13.45    6.25   4
   0  -7  -8   -0.93    5.08   1
   0   7   8   -5.09    4.84   4
   1   7   8   12.74    6.31   4
   2   7   8   -4.87    5.77   4
   3   7   8  101.31   12.42   4
   2  -8  -8  237.00   15.40   1
   1  -8  -8  357.06   19.42   1
  -1   8   8  373.08   18.82   4
   0  -8  -8   62.36    9.89   1
   0   8   8   32.83    7.78   4
   1   8   8  144.45   14.04   4
   2   8   8  223.95   15.87   4
   1  -9  -8   -0.81    5.86   1
   0   9   8   75.80   10.67   4
   1   9   8   16.34    7.38   4
   1  10  -9    1.14    6.89   4
  -1 -10   9   -2.00    5.53   4
   0  10  -9   53.12    9.64   4
   0 -10   9   67.61   10.37   1
   0 -10   9   58.21    7.87   4
   1 -10   9    2.56    6.10   1
   2   9  -9  233.07   15.95   4
  -2  -9   9  223.99   15.34   4
   1   9  -9  285.70   17.50   4
  -1  -9   9  307.32   16.38   4
   0   9  -9  612.28   25.31   4
   0  -9   9  593.62   26.13   1
   0  -9   9  550.20   21.96   4
   1  -9   9  308.23   17.52   1
   1  -9   9  313.97   13.01   4
   2  -9   9  303.52   16.81   1
   3   8  -9   -2.09    6.06   4
  -3  -8   9    6.62    6.78   4
   2   8  -9   95.21   11.23   4
  -2  -8   9   78.22   10.14   4
   1   8  -9    7.40    6.20   4
  -1  -8   9   11.60    5.88   4
   0   8  -9   60.14    9.25   4
   0  -8   9   51.02    8.52   1
   0  -8   9   72.61    8.45   4
  -1   8  -9    0.70    5.26   4
   1  -8   9    1.67    5.17   1
   1  -8   9    1.68    3.92   4
   2  -8   9   32.13    7.33   1
   3  -8   9   15.44    6.00   1
   3   7  -9  115.49   12.10   4
  -3  -7   9  150.96   13.78   4
   2   7  -9  258.84   15.45   4
  -2  -7   9  257.04   15.53   4
   1   7  -9  166.64   12.98   4
  -1  -7   9  177.79   12.99   1
  -1  -7   9  170.37   11.99   4
   0   7  -9  135.71   12.17   4
   0  -7   9  150.56   10.55   4
   0  -7   9  160.67   12.54   1
  -1   7  -9  284.24   15.75   4
   1  -7   9  302.54   13.24   4
   1  -7   9  292.97   16.06   1
  -2   7  -9  452.35   19.42   4
   2  -7   9  427.81   13.31   4
   2  -7   9  444.49   20.00   1
   3  -7   9  194.79   12.75   1
   4   6  -9   -5.52    5.40   4
  -4  -6   9   -7.42    5.10   4
   3   6  -9   13.09    6.47   4
  -3  -6   9   12.41    6.36   4
   2   6  -9    6.49    5.83   4
  -2  -6   9    4.99    5.51   4
   1   6  -9   30.34    7.13   4
  -1  -6   9   25.94    6.29   4
  -1  -6   9   18.63    6.47   1
   0   6  -9  437.28   19.63   4
   0  -6   9  487.62   21.19   1
   0  -6   9  478.23   19.25   4
  -1   6  -9   16.67    6.13   4
   1  -6   9   17.69    5.97   1
   1  -6   9   22.70    5.33   4
  -2   6  -9    2.12    5.12   4
   2  -6   9   -6.77    3.84   1
   2  -6   9   -2.91    3.00   4
   3  -6   9   -0.95    4.72   1
   4  -6   9   -6.95    4.41   1
   4  -6   9    1.45    4.74   1
   4   5  -9  147.60   11.79   4
  -4  -5   9  143.62   13.63   4
   3   5  -9  174.44   12.34   4
  -3  -5   9  179.99   13.46   4
   2   5  -9  482.88   20.60   4
  -2  -5   9  451.64   20.56   4
   1   5  -9  516.30   21.28   4
  -1  -5   9  495.36   21.90   1
  -1  -5   9  522.11   21.00   4
   0   5  -9  188.05   12.53   4
   0  -5   9  196.85   11.73   4
   0  -5   9  176.37   12.17   1
  -1   5  -9 1014.21   32.71   4
   1  -5   9  912.11   29.95   4
   1  -5   9  968.33   33.60   1
  -2   5  -9  550.41   21.83   4
   2  -5   9  544.02   18.25   4
   2  -5   9  542.08   22.44   1
   3  -5   9  226.86   13.58   1
   3  -5   9  254.79   14.30   1
   4  -5   9   17.03    5.54   1
   4  -5   9   22.93    6.31   1
   4   4  -9   -1.10    5.04   1
   4   4  -9    1.80    5.24   4
  -4  -4   9   11.70    6.52   4
   3   4  -9    1.16    5.08   1
   3   4  -9   -1.51    5.14   4
  -3  -4   9   -1.04    5.35   4
   2   4  -9    1.49    4.45   1
   2   4  -9    1.44    5.44   4
  -2  -4   9    5.34    5.60   4
   1   4  -9   -1.98    4.73   4
   1   4  -9   -1.23    3.99   1
  -1  -4   9   -7.72    3.95   4
  -1  -4   9    1.82    4.32   1
   0   4  -9    0.35    5.28   4
   0  -4   9    0.93    4.47   1
   0  -4   9    0.54    4.47   4
   0  -4   9    3.54    4.51   4
  -1   4  -9  168.14   11.57   4
   1  -4   9  195.39   12.28   1
   1  -4   9  176.39   10.54   4
   1  -4   9  186.23    8.82   3
  -2   4  -9   10.25    5.68   4
   2  -4   9   19.74    4.25   3
   2  -4   9   16.44    5.56   1
   2  -4   9    8.52    4.85   1
   2  -4   9   13.99    4.56   4
  -3   4  -9   23.38    6.45   4
   3  -4   9   25.89    6.49   1
   3  -4   9   27.87    2.98   4
   3  -4   9   14.84    5.57   1
   4  -4   9   33.77    6.43   1
   5   3  -9   97.50   12.09   1
   5   3  -9  106.10   10.21   4
  -5  -3   9   98.72   12.30   4
   4   3  -9  180.97   14.02   1
   4   3  -9  171.93   11.47   4
  -4  -3   9  121.45   12.23   4
   3   3  -9  262.37   15.89   1
   3   3  -9  253.43   14.15   4
  -3  -3   9  230.19   14.40   4
   2   3  -9 1456.21   45.84   4
   2   3  -9 1568.93   48.44   1
  -2  -3   9 1553.19   46.91   4
   1   3  -9  832.23   29.00   1
   1   3  -9  789.56   28.03   4
  -1  -3   9  785.22   29.04   1
  -1  -3   9  812.05   28.43   4
   0   3  -9  483.49   19.97   1
   0   3  -9  462.88   19.68   4
   0  -3   9  470.92   19.24   4
   0  -3   9  485.30   20.71   1
   0  -3   9  475.95   15.76   3
   0  -3   9  486.86   19.63   4
  -1   3  -9  431.95   19.02   4
   1  -3   9  418.02   18.90   1
   1  -3   9  445.81   17.71   4
   1  -3   9  451.15   16.64   3
  -2   3  -9  303.68   14.94   4
   2  -3   9  286.81   13.00   4
   2  -3   9  321.06   14.44   3
   2  -3   9  277.00   14.84   1
   2  -3   9  287.56   15.23   1
  -3   3  -9  446.32   19.23   4
   3  -3   9  435.77   14.52   4
   3  -3   9  402.50   18.93   1
   4  -3   9  291.39   15.45   1
   5   2  -9   58.38    7.55   4
   5   2  -9   55.07    9.26   1
   4   2  -9   -6.76    4.65   1
   4   2  -9    2.04    5.04   4
  -4  -2   9    0.81    5.26   4
   3   2  -9   13.24    5.85   4
   3   2  -9   10.58    5.93   1
  -3  -2   9    8.14    3.09   3
  -3  -2   9    7.56    5.79   4
   2   2  -9   16.15    5.32   1
   2   2  -9   14.30    5.53   4
  -2  -2   9   12.33    5.71   4
   1   2  -9   38.50    6.58   1
   1   2  -9   24.85    6.37   4
  -1  -2   9   26.64    6.00   1
  -1  -2   9   18.80    5.70   4
   0   2  -9   35.11    6.46   1
   0   2  -9   43.68    7.44   4
   0  -2   9   54.05    7.63   1
   0  -2   9   63.85    7.74   4
  -1   2  -9   33.99    6.95   4
   1  -2   9   31.42    5.51   3
   1  -2   9   23.68    5.65   1
   1  -2   9   22.01    5.85   4
   1  -2   9   29.30    5.68   4
  -2   2  -9  109.53   10.23   4
   2  -2   9  106.54    8.15   4
   2  -2   9   87.72    9.37   1
   2  -2   9   88.41    8.86   3
  -3   2  -9  208.22   13.53   4
   3  -2   9  236.71   10.65   4
   3  -2   9  208.42   13.30   1
   4  -2   9   88.18    9.72   1
   5  -2   9   12.19    5.74   1
   5   1  -9   68.11    7.18   4
   5   1  -9   72.80   10.73   1
   4   1  -9  277.13   13.72   4
   4   1  -9  284.98   16.37   1
  -4  -1   9  248.43   15.47   4
  -4  -1   9  285.66   13.57   3
   3   1  -9  505.09   20.24   4
   3   1  -9  500.45   22.34   1
  -3  -1   9  536.37   22.11   4
   2   1  -9  637.23   24.03   4
   2   1  -9  699.18   25.80   1
  -2  -1   9  647.22   24.84   4
   1   1  -9   30.73    6.65   4
   1   1  -9   34.49    6.48   1
  -1  -1   9   38.50    6.84   4
  -1  -1   9   28.19    6.10   1
   0   1  -9  203.32   12.42   4
   0   1  -9  182.73   12.66   1
   0  -1   9  206.51   12.46   1
   0  -1   9  185.41   11.59   4
  -1   1  -9  555.78   21.59   1
  -1   1  -9  562.00   21.68   4
   1  -1   9  506.36   21.44   1
   1  -1   9  518.55   20.55   4
   1  -1   9  534.95   20.77   4
  -2   1  -9  847.58   29.42   4
   2  -1   9  881.10   30.92   1
   2  -1   9  830.72   27.70   4
  -3   1  -9  354.43   17.53   4
   3  -1   9  379.99   14.89   4
   3  -1   9  347.14   17.34   1
  -4   1  -9  514.42   21.39   4
   4  -1   9  464.34   15.33   4
   4  -1   9  462.00   21.20   1
   5  -1   9  132.38   12.36   1
   5   0  -9    9.73    6.12   1
   4   0  -9    7.53    5.62   1
   4   0  -9   12.97    5.35   4
  -4   0   9    4.17    5.40   4
  -4   0   9   12.31    4.32   3
   3   0  -9   75.07    9.45   1
   3   0  -9   59.64    7.72   4
  -3   0   9   69.04    9.00   4
   2   0  -9    8.51    5.45   4
   2   0  -9   11.63    5.27   1
  -2   0   9   17.83    5.83   4
   1   0  -9   15.94    5.37   1
   1   0  -9   21.00    6.43   4
  -1   0   9   16.64    5.25   1
  -1   0   9   25.57    6.06   4
   0   0  -9   23.95    6.22   1
   0   0  -9   26.27    6.53   4
   0   0   9   31.84    6.62   4
   0   0   9   20.23    5.90   1
  -1   0  -9    4.37    5.13   4
   1   0   9   -1.38    4.50   4
   1   0   9    6.83    4.55   1
   1   0   9    7.03    5.09   4
  -2   0  -9   98.37    9.98   4
   2   0   9   91.64    9.48   1
   2   0   9   71.91    8.44   4
  -3   0  -9   -7.94    5.62   4
   3   0   9    0.11    4.92   1
   3   0   9    2.29    4.34   4
  -4   0  -9   10.88    6.42   4
   4   0   9    5.83    4.00   4
   4   0   9    0.43    4.68   1
   5   0   9    7.91    5.81   1
   5  -1  -9   53.60    9.21   1
  -5   1   9   59.59    8.63   3
   4  -1  -9   88.68    7.70   4
   4  -1  -9   81.87   10.05   1
  -4   1   9   84.28   10.02   4
   3  -1  -9  300.50   14.36   4
   3  -1  -9  349.35   17.15   1
  -3   1   9  310.83   16.43   4
   2  -1  -9  470.81   19.03   4
   2  -1  -9  463.58   20.41   1
  -2   1   9  471.34   19.85   4
   1  -1  -9  700.87   25.42   4
   1  -1  -9  704.74   25.05   4
   1  -1  -9  698.08   26.54   1
  -1   1   9  746.94   26.72   1
  -1   1   9  692.73   25.58   4
   0  -1  -9  106.84   10.20   4
   0   1   9  125.09   10.00   1
   0   1   9  138.70   11.56   4
  -1  -1  -9  429.80   19.04   4
  -1  -1  -9  429.63   18.93   1
   1   1   9  449.45   19.49   1
   1   1   9  372.66   17.51   4
  -2  -1  -9  339.23   17.10   4
   2   1   9  336.82   16.01   4
   2   1   9  345.72   17.25   1
  -3  -1  -9   62.96    9.21   4
   3   1   9   83.26    8.62   4
   3   1   9   91.83   10.07   1
  -4  -1  -9   23.47    7.31   4
   4   1   9   20.12    6.52   1
   4   1   9   29.30    5.73   4
   5  -2  -9    0.61    5.94   1
  -5   2   9   11.64    5.32   3
   4  -2  -9   31.21    6.91   1
   3  -2  -9    4.80    5.15   1
   3  -2  -9    2.77    4.83   4
  -3   2   9   10.33    5.67   4
   2  -2  -9   47.42    7.25   4
   2  -2  -9   61.04    8.23   1
  -2   2   9   44.98    7.40   4
   1  -2  -9  178.08   11.51   4
   1  -2  -9  160.68   10.83   4
  -1   2   9  159.99   11.65   4
   0  -2  -9   18.23    5.81   1
   0  -2  -9   27.56    6.72   4
   0   2   9    9.25    4.92   1
   0   2   9   18.14    5.81   4
  -1  -2  -9    6.33    5.77   4
  -1  -2  -9    6.86    4.42   1
   1   2   9    3.85    4.64   1
   1   2   9    6.24    5.06   4
  -2  -2  -9   19.77    7.00   4
   2   2   9   21.49    6.32   4
   2   2   9   10.44    5.48   1
  -3  -2  -9  135.60   13.05   4
   3   2   9  113.34   10.41   4
   3   2   9  130.20   12.31   1
  -4  -2  -9    6.28    6.75   4
   4   2   9   -5.04    4.49   1
   4   2   9   -2.73    4.38   4
   4  -3  -9  238.08   14.98   1
   3  -3  -9  146.28   12.17   1
  -3   3   9  128.08   11.67   4
   2  -3  -9  232.70   12.75   4
   2  -3  -9  218.69   14.08   1
  -2   3   9  242.67   14.22   4
   1  -3  -9  810.45   28.03   4
  -1   3   9  804.14   28.95   4
   0  -3  -9   28.69    6.79   4
   0  -3  -9   29.86    6.57   1
   0   3   9   19.88    6.10   4
  -1  -3  -9  189.36   12.94   4
   1   3   9  188.41   12.77   4
   1   3   9  202.61   13.02   1
  -2  -3  -9  462.27   21.09   4
   2   3   9  450.03   19.88   4
   2   3   9  465.12   21.17   1
  -3  -3  -9  407.53   20.80   4
   3   3   9  373.89   18.21   4
   3   3   9  430.25   20.69   1
   4   3   9  220.76   15.91   1
   4   3   9  244.78   13.83   4
   4  -4  -9    0.62    5.07   1
   3  -4  -9    4.61    5.38   1
  -3   4   9   13.72    5.74   4
  -2   4   9   78.54    9.46   4
   1  -4  -9   20.03    6.45   4
   1  -4  -9   16.39    5.88   1
  -1   4   9   16.23    6.20   4
   0  -4  -9  113.31   10.98   4
   0  -4  -9  142.59   11.63   1
   0   4   9  126.63   11.45   4
  -1  -4  -9   47.21    8.62   4
   1   4   9   49.52    8.07   4
  -2  -4  -9  143.10   13.41   4
   2   4   9  165.19   12.29   4
   3   4   9   26.06    6.71   4
   4   4   9   13.63    6.17   4
   4  -5  -9  159.19   12.70   1
   3  -5  -9   21.05    6.67   1
  -2   5   9  113.22   11.38   4
   1  -5  -9  304.06   17.12   1
  -1   5   9  328.98   17.03   4
   0  -5  -9  187.87   13.10   1
   0   5   9  182.70   12.97   4
   1   5   9  539.08   23.48   4
   2   5   9  652.82   26.52   4
   3   5   9   78.76   10.19   4
   2  -6  -9   19.42    6.23   1
  -2   6   9    4.68    5.88   4
   1  -6  -9    7.59    5.49   1
  -1   6   9   -9.49    4.30   4
   0  -6  -9   27.92    7.18   1
   0   6   9   14.82    6.39   4
   1   6   9   10.02    6.10   4
   2   6   9   -0.12    6.08   4
   3   6   9   43.15    9.26   4
   2  -7  -9  227.56   15.56   1
   1  -7  -9  163.11   13.52   1
  -1   7   9  191.03   13.60   4
   0   7   9  174.66   15.27   4
   1   7   9   56.47    9.89   4
   2   7   9  185.24   14.95   4
   1  -8  -9   10.49    6.95   1
  -1   8   9   18.92    7.19   4
   0   8   9   10.49    7.02   4
   1   8   9   36.50    8.76   4
   1   9 -10   24.07    8.27   4
  -1  -9  10   27.21    7.40   4
   0   9 -10  -14.28    5.40   4
   0  -9  10   -0.16    5.17   4
   0  -9  10   -2.90    6.16   1
   1  -9  10   17.01    4.98   4
   1  -9  10   21.21    7.40   1
   2   8 -10   88.64   11.42   4
  -2  -8  10   96.55   11.42   4
   1   8 -10  111.15   12.02   4
  -1  -8  10  117.05   11.46   4
   0   8 -10  201.64   14.52   4
   0  -8  10  240.34   15.79   1
   0  -8  10  276.92   14.51   4
  -1   8 -10  198.01   14.07   4
   1  -8  10  188.59   14.15   1
   1  -8  10  199.55   10.95   4
   2  -8  10  126.56   12.22   1
   3   7 -10   18.19    7.56   4
  -3  -7  10   -7.68    6.36   4
   2   7 -10   10.19    6.23   4
  -2  -7  10    1.48    5.97   4
   1   7 -10   25.46    7.56   4
  -1  -7  10   34.86    7.37   4
   0   7 -10   23.38    7.39   4
   0  -7  10   15.32    5.86   4
   0  -7  10    8.10    5.92   1
  -1   7 -10   29.90    7.71   4
   1  -7  10   25.65    5.78   4
   1  -7  10   38.06    7.97   1
   2  -7  10    2.21    3.10   4
   2  -7  10   -7.86    4.26   1
   3  -7  10    3.58    5.36   1
   3   6 -10  128.51   12.41   4
  -3  -6  10  115.81   12.61   4
   2   6 -10   96.29   11.39   4
  -2  -6  10   81.75   10.65   4
   1   6 -10   54.33    8.70   4
  -1  -6  10   49.22    8.39   4
   0   6 -10  465.67   20.87   4
   0  -6  10  463.92   19.74   4
   0  -6  10  464.74   21.91   1
  -1   6 -10  196.96   13.71   4
   1  -6  10  206.80   11.42   4
   1  -6  10  185.44   13.17   1
  -2   6 -10  427.47   19.62   4
   2  -6  10  399.67   14.73   4
   2  -6  10  393.72   19.54   1
   3  -6  10  241.64   14.82   1
   4   5 -10   18.13    7.17   4
  -4  -5  10   11.35    6.92   4
   3   5 -10   32.17    7.99   4
  -3  -5  10   28.33    7.62   4
   2   5 -10    9.98    6.23   4
  -2  -5  10    7.37    5.91   4
   1   5 -10   13.45    6.72   4
  -1  -5  10    7.02    5.82   4
   0   5 -10  152.90   12.05   4
   0  -5  10  167.42   12.70   1
   0  -5  10  171.94   11.53   4
  -1   5 -10   11.00    6.09   4
   1  -5  10    8.69    5.29   1
   1  -5  10   -0.43    4.30   4
  -2   5 -10   58.07    8.90   4
   2  -5  10   61.40    6.70   4
   2  -5  10   53.71    8.21   1
   4  -5  10   -7.03    4.92   1
   4   4 -10  122.41   11.80   4
  -4  -4  10  123.20   13.24   4
   3   4 -10  406.23   19.52   4
  -3  -4  10  445.92   21.37   4
   2   4 -10  385.13   18.25   4
  -2  -4  10  349.14   17.96   4
   1   4 -10  451.51   20.48   4
  -1  -4  10  457.00   20.42   4
   0  -4  10  678.20   27.22   1
   0  -4  10  695.19   25.35   4
  -1   4 -10  392.05   18.35   4
   1  -4  10  352.84   16.03   4
   1  -4  10  340.04   17.78   1
  -2   4 -10  575.54   23.00   4
   2  -4  10  536.99   19.86   4
   2  -4  10  573.42   23.97   1
   3  -4  10  167.94    7.65   4
   3  -4  10  157.19   12.04   1
   4  -4  10  110.74   11.10   1
   4   3 -10    7.44    6.10   4
  -4  -3  10    9.69    6.64   4
   3   3 -10   97.55   10.30   4
  -3  -3  10  100.93   11.32   4
   2   3 -10   16.15    6.43   4
  -2  -3  10    6.53    5.97   4
   1   3 -10   27.01    7.76   4
  -1  -3  10   35.36    7.47   4
   0   3 -10    1.33    5.70   4
   0  -3  10    3.82    4.93   1
   0  -3  10    0.07    5.01   4
  -1   3 -10   55.62    8.72   4
   1  -3  10   53.98    6.15   3
   1  -3  10   52.71    8.20   1
   1  -3  10   58.12    7.59   4
  -2   3 -10   -2.84    5.26   4
   2  -3  10    0.88    4.36   1
   2  -3  10    1.21    4.27   4
  -3   3 -10   15.00    6.61   4
   3  -3  10    5.22    3.73   4
   3  -3  10    9.03    5.54   1
   4  -3  10   35.52    7.26   1
   4   2 -10  110.72   12.60   1
   4   2 -10  104.08   10.55   4
  -4  -2  10  121.38   12.65   4
   3   2 -10  349.75   16.93   4
   3   2 -10  334.29   18.48   1
  -3  -2  10  342.05   17.86   4
   2   2 -10  131.99   12.08   1
   2   2 -10  140.66   11.35   4
  -2  -2  10  123.20   11.64   4
   1   2 -10  148.75   12.85   1
   1   2 -10  138.29   11.11   4
  -1  -2  10  159.45   11.55   4
   0   2 -10  394.69   18.75   4
   0  -2  10  456.77   20.25   1
   0  -2  10  434.95   16.70   3
   0  -2  10  430.44   18.78   4
  -1   2 -10 1303.28   41.21   4
   1  -2  10 1274.76   40.18   4
   1  -2  10 1313.34   42.83   1
   1  -2  10 1309.11   40.51   3
  -2   2 -10  398.15   19.00   4
   2  -2  10  424.36   17.32   4
   2  -2  10  407.55   19.63   1
  -3   2 -10  126.17   12.12   4
   3  -2  10  118.75    8.22   4
   3  -2  10  112.62   11.08   1
   4  -2  10  106.70   11.21   1
   4   1 -10   57.93    9.36   1
   4   1 -10   56.68    8.13   4
  -4  -1  10   50.61    8.86   4
   3   1 -10    4.25    5.21   1
   3   1 -10    4.94    5.53   4
  -3  -1  10   -7.35    5.29   4
   2   1 -10   -0.56    4.30   1
   2   1 -10    5.63    5.41   4
  -2  -1  10   -0.89    4.82   4
   1   1 -10   78.36    9.45   4
   1   1 -10   95.73   10.19   1
  -1  -1  10  105.66   10.63   4
   0   1 -10  175.35   12.44   4
   0  -1  10  173.40   12.24   1
   0  -1  10  192.50   12.37   4
  -1   1 -10   47.79    8.28   4
   1  -1  10   57.18    8.30   1
   1  -1  10   51.61    7.57   4
  -2   1 -10   21.12    6.96   4
   2  -1  10   17.28    5.43   4
   2  -1  10    1.42    4.82   1
  -3   1 -10    2.74    5.73   4
   3  -1  10    6.75    5.61   1
   3  -1  10    5.29    4.79   4
   4  -1  10    0.90    3.67   4
   4  -1  10   -2.23    4.81   1
   4   0 -10  109.96   11.83   1
   4   0 -10  103.72    9.33   4
  -4   0  10   98.98   11.19   4
   3   0 -10  520.45   23.35   1
   3   0 -10  497.81   20.44   4
  -3   0  10  503.58   22.26   4
   2   0 -10  806.52   30.45   1
   2   0 -10  812.24   28.64   4
  -2   0  10  833.24   29.89   4
   1   0 -10   53.20    8.38   4
   1   0 -10   52.33    8.07   1
  -1   0  10   42.11    7.43   4
   0   0 -10  199.42   13.39   4
   0   0  10  203.02   13.07   1
   0   0  10  194.91   12.50   4
  -1   0 -10  619.43   24.53   4
   1   0  10  665.20   24.48   4
   1   0  10  597.04   25.35   1
  -2   0 -10  286.17   16.02   4
   2   0  10  292.78   14.88   4
   2   0  10  274.83   15.97   1
  -3   0 -10  133.46   12.28   4
   3   0  10  118.13    9.27   4
   3   0  10  101.46   10.96   1
   4   0  10   73.59    7.50   4
   4   0  10   73.43   10.06   1
   4  -1 -10    8.64    5.34   4
   4  -1 -10   21.02    7.07   1
  -4   1  10   11.10    6.40   4
   3  -1 -10    8.72    5.75   1
   3  -1 -10   17.19    5.94   4
  -3   1  10   12.15    6.30   4
   2  -1 -10  196.98   14.28   1
   2  -1 -10  195.73   12.58   4
  -2   1  10  200.25   13.61   4
   1  -1 -10   71.38    9.37   1
   1  -1 -10   47.56    7.98   4
  -1   1  10   75.61    9.27   4
  -1  -1 -10  123.06   11.62   4
   1   1  10  138.24   11.24   1
   1   1  10  114.60   10.81   4
  -2  -1 -10   26.10    7.18   4
   2   1  10   13.81    5.79   1
   2   1  10   11.69    5.78   4
  -3  -1 -10   10.96    7.08   4
   3   1  10   18.10    6.39   1
   3   1  10   19.94    5.86   4
  -4  -1 -10    5.57    7.42   4
   4   1  10   13.89    5.60   4
   4   1  10    2.77    5.57   1
   4  -2 -10  133.48   13.43   1
   3  -2 -10  297.53   17.35   1
   3  -2 -10  319.83   14.92   4
  -3   2  10  279.25   16.40   4
   2  -2 -10  958.76   31.96   4
   2  -2 -10  979.54   34.75   1
  -2   2  10  959.85   33.72   4
   1  -2 -10  149.01   11.21   4
  -1   2  10  171.06   12.50   4
   0  -2 -10  365.49   17.91   4
   0   2  10  342.87   17.79   4
  -1  -2 -10  205.93   14.20   4
   1   2  10  210.17   13.83   4
  -2  -2 -10  334.75   18.05   4
   2   2  10  356.27   18.79   1
   2   2  10  337.14   17.08   4
  -3  -2 -10  220.05   15.08   4
   3   2  10  209.82   14.66   1
   3   2  10  201.29   12.96   4
  -4  -2 -10  145.25   14.34   4
   4   2  10  121.07   13.14   1
   4   2  10  109.16   10.56   4
   4  -3 -10   88.70   11.14   1
   3  -3 -10    5.81    4.86   4
   3  -3 -10   10.29    5.87   1
  -3   3  10   -2.04    5.31   4
   2  -3 -10  100.84   11.22   1
   2  -3 -10   95.13    9.67   4
  -2   3  10   86.95   10.32   4
   1  -3 -10   49.71    8.02   4
  -1   3  10   55.42    8.87   4
   0  -3 -10   -5.63    5.10   4
   0   3  10    8.99    6.08   4
  -1  -3 -10  101.73   11.33   4
   1   3  10  105.18   11.32   4
  -2  -3 -10  147.91   13.95   4
   2   3  10  138.55   12.50   4
  -3  -3 -10   21.46    8.59   4
   3   3  10   14.62    6.63   4
   3  -4 -10   53.70    9.10   1
  -3   4  10   47.29    8.78   4
  -2   4  10  215.15   14.02   4
   1  -4 -10  144.14   13.09   1
   1  -4 -10  156.25   12.11   4
  -1   4  10  134.06   12.58   4
   0  -4 -10  181.21   13.10   4
   0   4  10  208.92   13.67   4
  -1  -4 -10  181.91   13.70   4
   1   4  10  186.00   13.80   4
  -2  -4 -10  226.36   16.08   4
   2   4  10  190.28   13.52   4
   3   4  10  338.64   18.25   4
   3  -5 -10    3.62    5.90   1
  -2   5  10   -2.03    5.54   4
   1  -5 -10   36.09    8.02   1
  -1   5  10   33.93    7.84   4
   0   5  10    4.59    5.66   4
   1   5  10   26.85    7.89   4
   2   5  10    3.82    6.37   4
  -2   6  10  192.65   14.52   4
   1  -6 -10  136.09   13.63   1
  -1   6  10  139.25   13.86   4
   0   6  10    8.81    6.80   4
   1   6  10  137.98   13.41   4
   2   6  10   86.42   11.82   4
  -1   7  10   30.93    8.19   4
   0   7  10    1.95    6.34   4
   1   7  10    7.50    6.75   4
   1   8 -11   92.74   12.13   4
  -1  -8  11   64.89    9.82   4
   0   8 -11   -2.62    6.38   4
   0  -8  11    4.00    5.38   4
   1  -8  11    3.80    6.35   1
   1  -8  11    1.23    4.76   4
  -2  -7  11   96.77   11.98   4
   1   7 -11  394.28   20.67   4
  -1  -7  11  364.85   19.04   4
   0   7 -11   90.10   11.17   4
   0  -7  11   90.61   10.06   4
  -1   7 -11  186.80   13.86   4
   1  -7  11  184.51   14.09   1
   1  -7  11  195.43   11.80   4
   2  -7  11  186.22   14.39   1
   2  -7  11  191.99    9.38   4
   2   6 -11    0.56    6.40   4
  -2  -6  11   -2.60    5.94   4
   1   6 -11   44.38    8.89   4
  -1  -6  11   37.64    8.06   4
   0   6 -11   -1.48    5.73   4
   0  -6  11   -7.18    4.41   4
  -1   6 -11   62.93   10.01   4
   1  -6  11   62.96    9.70   1
   1  -6  11   63.63    8.07   4
   2  -6  11   14.79    4.63   4
   2  -6  11    7.21    6.34   1
   3   5 -11   42.66    9.17   4
  -3  -5  11   48.00    9.33   4
   2   5 -11   36.67    8.69   4
  -2  -5  11   41.52    8.27   4
   1   5 -11  164.18   12.74   4
  -1  -5  11  155.84   12.60   4
   0   5 -11   76.74   10.38   4
   0  -5  11   62.48    9.40   1
   0  -5  11   88.89    9.96   4
  -1   5 -11  578.85   24.35   4
   1  -5  11  495.21   23.70   1
   1  -5  11  566.53   21.84   4
  -2   5 -11  376.90   19.00   4
   2  -5  11  353.86   19.28   1
   2  -5  11  377.39   15.57   4
   3  -5  11  268.09   16.59   1
   3   4 -11  -12.79    5.20   4
  -3  -4  11    3.91    6.51   4
   2   4 -11   13.12    6.85   4
  -2  -4  11    5.15    6.08   4
   1   4 -11   16.98    7.58   4
  -1  -4  11   32.40    7.21   4
   0   4 -11   33.06    7.84   4
   0  -4  11   11.58    6.04   1
   0  -4  11   20.86    6.20   4
  -1   4 -11   18.01    7.10   4
   1  -4  11   23.06    6.79   1
   1  -4  11   23.07    6.29   4
  -2   4 -11   12.75    6.71   4
   2  -4  11    5.96    5.67   1
   2  -4  11    8.02    4.90   4
   3  -4  11  136.97    7.83   4
   3  -4  11  116.37   12.21   1
   3   3 -11  108.44   11.42   4
  -3  -3  11  111.69   12.39   4
   2   3 -11  165.19   12.84   4
  -2  -3  11  166.56   12.88   4
   1   3 -11  170.25   12.74   4
  -1  -3  11  192.09   13.50   4
   0   3 -11  478.56   21.80   4
   0  -3  11  484.93   21.14   4
  -1   3 -11  263.64   16.31   4
   1  -3  11  319.40   15.84   4
   1  -3  11  305.04   17.35   1
  -2   3 -11   -1.01    5.96   4
   2  -3  11    8.86    4.87   4
   2  -3  11    4.50    5.14   1
   3  -3  11    5.85    4.29   4
   3  -3  11    5.44    5.73   1
   4   2 -11    8.03    6.72   4
  -4  -2  11   11.92    7.16   4
   3   2 -11   44.87    8.50   4
  -3  -2  11   35.61    8.12   4
   2   2 -11   49.73    8.83   4
  -2  -2  11   39.28    8.14   4
   1   2 -11   13.74    6.40   4
  -1  -2  11   -4.59    4.61   4
   0   2 -11    6.13    6.05   4
   0  -2  11    4.61    5.57   4
  -1   2 -11    0.55    6.32   4
   1  -2  11   10.68    5.85   1
   1  -2  11    8.08    5.66   4
  -2   2 -11    0.23    5.72   4
   2  -2  11    1.08    4.63   4
   2  -2  11    3.91    5.02   1
  -3   2 -11  117.08   12.25   4
   3  -2  11  111.50    8.98   4
   3  -2  11  123.76   12.33   1
   4   1 -11  105.89   10.81   4
  -4  -1  11  126.65   13.32   4
   3   1 -11  527.69   22.52   4
  -3  -1  11  591.78   25.05   4
   2   1 -11  178.51   12.98   4
  -2  -1  11  184.24   13.25   4
   1   1 -11  124.37   12.23   4
  -1  -1  11  105.20   11.24   4
   0   1 -11  568.08   23.85   4
   0  -1  11  577.96   23.62   4
  -1   1 -11  704.84   27.57   4
   1  -1  11  709.22   28.70   1
   1  -1  11  705.06   26.67   4
  -2   1 -11  497.33   22.53   4
   2  -1  11  481.68   20.51   4
   2  -1  11  499.03   23.12   1
  -3   1 -11  135.44   13.41   4
   3  -1  11  141.08   13.50   1
   3  -1  11  144.41   10.23   4
   4   0 -11    3.78    6.31   1
   4   0 -11    8.96    6.14   4
  -4   0  11  -12.04    5.65   4
   3   0 -11   -0.73    5.76   4
   3   0 -11    3.72    5.96   1
  -3   0  11    9.84    6.84   4
   2   0 -11   55.06    8.67   4
  -2   0  11   49.87    8.40   4
   1   0 -11   15.34    6.81   4
  -1   0  11    3.15    5.83   4
   0   0 -11   24.05    7.41   4
   0   0  11   23.68    6.72   4
  -1   0 -11   98.11   11.11   4
   1   0  11  105.31   10.84   4
  -2   0 -11  146.14   13.58   4
   2   0  11  144.16   11.17   4
   2   0  11  117.98   12.08   1
  -3   0 -11    0.46    6.60   4
   3   0  11    9.13    6.07   1
   3   0  11    1.67    4.85   4
   3  -1 -11  310.05   15.84   4
   3  -1 -11  345.69   19.48   1
  -3   1  11  333.95   18.68   4
   2  -1 -11   48.37    8.20   4
   2  -1 -11   56.53    9.13   1
  -2   1  11   44.75    8.64   4
   1  -1 -11  291.14   16.30   4
  -1   1  11  331.84   17.28   4
   0  -1 -11  291.21   16.47   4
   0   1  11  286.59   16.30   4
  -1  -1 -11  467.23   21.71   4
   1   1  11  452.62   20.94   4
  -2  -1 -11  568.91   24.49   4
   2   1  11  515.05   22.37   4
  -3  -1 -11  207.02   15.90   4
   3   1  11  221.68   13.53   4
   3  -2 -11    4.96    6.39   1
   3  -2 -11    8.91    6.32   4
  -3   2  11    5.40    5.73   4
   2  -2 -11   94.67   11.40   1
   2  -2 -11   92.98   10.32   4
  -2   2  11   85.79   10.62   4
   1  -2 -11   -2.50    5.35   4
  -1   2  11   -0.57    5.62   4
   0  -2 -11    9.30    6.98   4
   0   2  11    6.90    6.04   4
  -1  -2 -11   -0.62    6.17   4
   1   2  11   12.97    6.35   4
  -2  -2 -11   -1.68    6.25   4
   2   2  11    5.96    5.74   4
  -3  -2 -11   22.40    8.93   4
   3   2  11   11.02    6.40   4
   3  -3 -11  192.98   15.58   1
  -3   3  11  196.29   14.38   4
   2  -3 -11  159.92   14.98   1
   2  -3 -11  155.22   12.35   4
  -2   3  11  197.18   14.24   4
   1  -3 -11  349.48   17.71   4
  -1   3  11  311.24   17.71   4
   0  -3 -11   71.50   10.59   4
   0   3  11   81.38   10.95   4
  -1  -3 -11   21.79    8.21   4
   1   3  11   23.80    7.15   4
  -2  -3 -11  148.75   15.00   4
   2   3  11  170.63   13.24   4
  -3  -3 -11   49.08   10.36   4
   3   3  11   54.45    9.29   4
   2  -4 -11    4.64    6.15   1
  -2   4  11    3.93    6.31   4
   1  -4 -11    3.36    6.16   4
  -1   4  11   -2.94    5.99   4
   0  -4 -11    1.89    6.51   4
   0   4  11    2.12    5.76   4
  -1  -4 -11   -4.24    6.69   4
   1   4  11    5.53    6.38   4
  -2  -4 -11   23.53    8.54   4
   2   4  11   19.93    7.30   4
  -2   5  11  219.77   15.37   4
  -1   5  11   72.33   10.53   4
   0   5  11  199.27   14.81   4
   1   5  11  245.60   16.92   4
   1   6 -12    8.34    7.01   4
  -1  -6  12    9.35    6.85   4
   0   6 -12  229.91   16.44   4
   0  -6  12  229.76   14.95   4
  -1   6 -12  214.95   15.44   4
   1  -6  12  216.79   13.50   4
   2   5 -12   13.27    7.90   4
  -2  -5  12    5.71    6.88   4
   1   5 -12   -4.44    6.14   4
  -1  -5  12    2.45    5.87   4
   0   5 -12  114.56   13.21   4
   0  -5  12  134.25   12.26   4
  -1   5 -12   58.48    9.88   4
   1  -5  12   46.66    7.97   4
   2  -5  12    5.42    5.16   4
   2  -5  12    6.98    6.24   1
   2   4 -12  186.20   14.31   4
  -2  -4  12  214.81   15.61   4
   1   4 -12  128.30   13.06   4
  -1  -4  12  166.75   13.36   4
   0   4 -12  220.21   15.51   4
   0  -4  12  201.67   13.95   4
  -1   4 -12  204.84   14.69   4
   1  -4  12  189.32   13.04   4
  -2   4 -12   72.25   10.54   4
   2  -4  12   67.71    8.44   4
   2  -4  12   60.51   10.12   1
  -3  -3  12   31.19    8.62   4
   2   3 -12    7.29    6.63   4
  -2  -3  12    4.50    6.77   4
   1   3 -12   27.71    8.35   4
  -1  -3  12   37.30    8.36   4
   0   3 -12    6.05    6.47   4
   0  -3  12   -9.01    4.32   4
  -1   3 -12  -11.20    5.94   4
   1  -3  12    2.48    5.78   4
  -2   3 -12    2.51    7.09   4
   2  -3  12    4.93    5.99   1
   2  -3  12    7.51    5.73   4
   3   2 -12  106.10   11.93   4
  -3  -2  12   92.08   12.02   4
   2   2 -12   64.02   10.09   4
  -2  -2  12   78.16   11.21   4
   1   2 -12  119.43   12.84   4
  -1  -2  12  151.88   13.47   4
   0   2 -12   75.17   11.21   4
   0  -2  12  108.79   11.65   4
  -1   2 -12  325.50   18.19   4
   1  -2  12  303.67   16.67   4
  -2   2 -12   88.07   11.61   4
   2  -2  12   82.85    9.54   4
   3   1 -12   40.54    8.75   4
  -3  -1  12   60.42   10.61   4
   2   1 -12    5.88    6.64   4
  -2  -1  12    2.68    5.94   4
   1   1 -12   36.31    8.66   4
  -1  -1  12   21.71    7.04   4
   0   1 -12   -5.90    5.86   4
   0  -1  12    8.37    6.25   4
  -1   1 -12   -3.83    6.05   4
   1  -1  12   -3.53    5.12   4
  -2   1 -12    1.28    6.68   4
   2  -1  12    5.57    5.70   4
   3   0 -12   -1.52    6.23   4
  -3   0  12    2.95    6.56   4
   2   0 -12  169.54   12.82   4
  -2   0  12  188.65   14.73   4
   1   0 -12  292.33   17.24   4
  -1   0  12  286.71   16.92   4
   0   0 -12  247.54   16.29   4
   0   0  12  246.38   15.52   4
  -1   0 -12  316.38   18.31   4
   1   0  12  329.86   17.81   4
  -2   0 -12  204.16   15.23   4
   2   0  12  205.15   13.86   4
   2  -1 -12   23.67    7.51   4
  -2   1  12   18.02    7.59   4
   1  -1 -12   -2.99    5.75   4
  -1   1  12    0.70    5.92   4
   0  -1 -12   21.22    7.56   4
   0   1  12   12.85    7.14   4
  -1  -1 -12   -4.64    6.10   4
   1   1  12    6.49    6.56   4
  -2  -1 -12   15.31    8.68   4
   2   1  12   22.35    7.17   4
   2  -2 -12  147.83   12.94   4
  -2   2  12  105.36   12.01   4
   1  -2 -12  233.86   15.00   4
  -1   2  12  234.48   15.78   4
   0  -2 -12  254.89   16.80   4
   0   2  12  265.90   16.41   4
  -1  -2 -12  165.33   15.52   4
   1   2  12  159.79   14.44   4
  -2  -2 -12   69.47   12.02   4
   2   2  12   73.03   10.43   4
   2  -3 -12    6.87    6.78   4
  -2   3  12    1.82    6.57   4
   1  -3 -12   18.98    7.76   4
  -1   3  12   30.14    8.72   4
   0  -3 -12   -7.21    6.66   4
   0   3  12   -4.57    5.68   4
  -1  -3 -12   18.29    8.78   4
   1   3  12    9.44    7.37   4
  -1   4  12  190.77   15.44   4
   0  -4 -12  279.28   18.31   4
   0   4  12  321.98   19.02   4
   0   4 -13   28.36    9.19   4
   1   3 -13   91.94   12.04   4
  -1  -3  13   86.10   11.55   4
   0   3 -13  273.74   18.57   4
   0  -3  13  303.20   17.81   4
  -1   3 -13  107.50   13.91   4
   1  -3  13  105.01   11.36   4
   1   2 -13    3.17    7.00   4
  -1  -2  13    8.04    7.35   4
   0   2 -13   -0.28    7.49   4
   0  -2  13    8.33    6.86   4
  -1   2 -13   25.34    8.48   4
   1  -2  13   34.05    7.91   4
   1   1 -13   83.78   11.77   4
  -1  -1  13   87.99   12.04   4
   0   1 -13  103.25   12.89   4
   0  -1  13   83.86   11.24   4
  -1   1 -13    2.15    7.47   4
   1  -1  13    7.57    6.31   4
   1   0 -13   25.53    8.63   4
  -1   0  13   33.74    8.60   4
   0   0 -13    4.80    7.72   4
   0   0  13   12.94    7.83   4
  -1   0 -13    5.04    8.30   4
   0  -1 -13  351.50   20.02   4
   0   1  13  300.63   18.64   4
   0   0   0    0.00    0.00
;
_shelx_res_checksum     89694
_shelx_res_file
;
TITL import22
CELL  0.71073   5.4371   9.8496  10.2564   96.445   91.232   91.328
ZERR     2.00   0.0001   0.0003   0.0003    0.001    0.001    0.001
LATT   1
SFAC  C    H    CO   O
UNIT  10   34   2    24
MERG   2
FMAP   2
SIZE     0.06   0.09   0.10
ACTA
BOND
L.S.  10
TEMP    25.00
WGHT    0.091100    2.381800
FVAR       1.06077
H1    2   10.086900   10.143400   10.307100    11.00000   10.05000
H13   2   10.078000    9.714800    9.919300    11.00000   10.05000
H4    2   10.216900    9.754000   10.020801    11.00000   10.05000
H5    2   10.454900   10.122602   10.566800    11.00000   10.05000
H6    2    9.580600    9.553500   10.145400    11.00000   10.05000
H7    2   10.260900   10.178400   10.619400    11.00000   10.05000
H9    2    9.807500    9.602800   10.212700    11.00000   10.05000
H10   2   10.138101   10.026900   10.264100    11.00000   10.05000
MOLE    1
CO1   3    0.000000    0.000000    0.500000    10.50000    0.01616    0.01204 =
         0.02176    0.00343   -0.00021    0.00308
CO2   3    0.000000   -0.500000    0.000000    10.50000    0.01959    0.01981 =
         0.01464    0.00356   -0.00476   -0.00093
O22   4   -0.041894   -0.336248    0.369423    11.00000    0.02015    0.02215 =
         0.02962   -0.00467   -0.00780    0.00641
O12   4    0.243913   -0.501624    0.164146    11.00000    0.02171    0.02628 =
         0.01598    0.00537   -0.00630   -0.00066
O23   4    0.218866   -0.172901    0.461696    11.00000    0.01855    0.01240 =
         0.03618    0.00228   -0.00287    0.00429
O11   4    0.073284   -0.675831    0.254122    11.00000    0.05073    0.02430 =
         0.03070    0.01081   -0.02272   -0.01289
O1    4    0.301264    0.109801    0.590554    11.00000    0.01923    0.02037 =
         0.05114   -0.00301   -0.00274    0.00201
O2    4   -0.264359   -0.422154    0.132974    11.00000    0.02237    0.07301 =
         0.02211   -0.00343   -0.00247    0.00156
C1    1    0.356100   -0.530999    0.384052    11.00000    0.01765    0.01601 =
         0.01403    0.00217   -0.00385    0.00132
O3    4    0.073475    0.065722    0.317726    11.00000    0.06421    0.02106 =
         0.03068    0.00724    0.01500    0.00350
C3    1    0.517175   -0.625922    0.427459    11.00000    0.02071    0.01214 =
         0.01750   -0.00114   -0.00293    0.00270
AFIX  43
H3    2    0.528259   -0.710891    0.378569    11.00000   -1.20000
AFIX   0
C2    1    0.338655   -0.402460    0.458720    11.00000    0.01607    0.01306 =
         0.01609    0.00266   -0.00088    0.00317
C22   1    0.157822   -0.296774    0.425126    11.00000    0.01548    0.01616 =
         0.01572    0.00141   -0.00003    0.00321
C11   1    0.211062   -0.571898    0.258617    11.00000    0.02167    0.01466 =
         0.01730    0.00029   -0.00622    0.00627
O4    4    0.114350   -0.301611   -0.015226    11.00000    0.09853    0.04483 =
         0.03543    0.02049   -0.03752   -0.04014
O14   4    0.293564   -0.073156    0.114432    11.00000    0.14071    0.10630 =
         0.11222   -0.00927    0.01218   -0.00131
O16   4    0.555088   -0.185020    0.017091    11.00000    0.12692    0.10606 =
         0.13057    0.02504   -0.02300   -0.00313
O15   4   -0.458102    0.045571    0.198897    11.00000    0.10524    0.14601 =
         0.10057    0.02200   -0.00181    0.02222
O17   4    0.806556   -0.071437    0.101088    11.00000    0.14244    0.12656 =
         0.10092    0.00402   -0.01667    0.01975
HKLF 4
REM  import22
REM R1 =  0.0480 for    2092 Fo > 4sig(Fo)  and  0.0567 for all    2456 data
REM    166 parameters refined using      0 restraints
END
WGHT      0.0759      1.6683
REM Highest difference peak  0.596,  deepest hole -0.808,  1-sigma level  0.148
Q1    1   0.2534 -0.3187 -0.0255  11.00000  0.05    0.60
Q2    1   0.0458 -0.2996 -0.0112  11.00000  0.05    0.43
Q3    1   0.9201 -0.1777  0.0733  11.00000  0.05    0.36
Q4    1   0.0883 -0.2078  0.0728  11.00000  0.05    0.35
Q5    1  -0.2587 -0.4964  0.1477  11.00000  0.05    0.35
Q6    1   0.5000  0.0000  0.0000  10.50000  0.05    0.35
Q7    1  -0.1200  0.0353  0.2687  11.00000  0.05    0.34
Q8    1  -0.0832  0.0821  0.3289  11.00000  0.05    0.32
Q9    1   0.0540 -0.6785  0.2895  11.00000  0.05    0.32
Q10   1   0.2549  0.0696  0.2987  11.00000  0.05    0.31
Q11   1   0.2426 -0.1893  0.5000  11.00000  0.05    0.31
Q12   1  -0.3151  0.0217  0.2882  11.00000  0.05    0.31
Q13   1  -0.5242  0.0987  0.1040  11.00000  0.05    0.31
Q14   1  -0.0065 -0.1820 -0.0225  11.00000  0.05    0.31
Q15   1   0.3752 -0.4778  0.4016  11.00000  0.05    0.30
Q16   1   0.2715  0.0054  0.0135  11.00000  0.05    0.30
Q17   1   0.2818 -0.3925 -0.0954  11.00000  0.05    0.29
Q18   1   0.1345 -0.3098 -0.1167  11.00000  0.05    0.29
Q19   1   1.0103 -0.0948  0.1677  11.00000  0.05    0.29
Q20   1   0.2578 -0.3384  0.4493  11.00000  0.05    0.28
;
_shelxl_version_number        2.013
