# Supplementary material for: Poly[[octaaqua-μ4-(benzene-1,2,4,5-tetra­carboxyl­ato)-dicobalt(II)] octa­hydrate]
Source: Acta Crystallogr Sect E Struct Rep Online. 2013 Nov 23;69(Pt 12):m680–1. doi: 10.1107/S1600536813031577 (PMC3885008; doi:10.1107/S1600536813031577)
Supplement: Supplementary file 2 [file e-69-0m680-Isup2.hkl]

#
# h,k,l, Fc-squared, Fo-squared, sigma(Fo-squared), status flag
#
data_I
_shelx_title ' import22'
_shelx_refln_list_code          4
_shelx_F_calc_maximum       96.54
_exptl_crystal_F_000       340.00
_reflns_d_resolution_high  0.7703

loop_
 _space_group_symop_operation_xyz
 'x, y, z'
 '-x, -y, -z'

_cell_length_a     5.4371
_cell_length_b     9.8496
_cell_length_c    10.2564
_cell_angle_alpha  96.445
_cell_angle_beta   91.232
_cell_angle_gamma  91.328

_shelx_F_squared_multiplier     1.000

loop_
 _refln_index_h
 _refln_index_k
 _refln_index_l
 _refln_F_squared_calc
 _refln_F_squared_meas
 _refln_F_squared_sigma
 _refln_observed_status
   1   0   0       3437.35       4751.50        40.54 o
   2   0   0        338.54        271.09         3.76 o
   3   0   0        963.70       1102.37        12.75 o
   4   0   0       1604.78       1703.46        23.95 o
   5   0   0        260.14        257.17         5.94 o
   6   0   0        225.35        217.93         7.56 o
   7   0   0         33.87         42.60         7.31 o
  -7   1   0         22.71         26.95         3.29 o
  -6   1   0          2.50          1.37         1.90 o
  -5   1   0         40.49         41.68         2.60 o
  -4   1   0        119.04        115.88         2.96 o
  -3   1   0          9.55         12.95         1.06 o
  -2   1   0         58.82         74.86         1.51 o
   0   1   0         75.90         -0.10         0.10 o
   1   1   0         72.00          6.03         0.63 o
   2   1   0        192.68        208.36         2.51 o
   3   1   0        134.30        121.13         2.01 o
   4   1   0        308.07        285.83         8.13 o
   5   1   0         95.81        116.99         5.59 o
   6   1   0          0.80          2.81         2.56 o
   7   1   0         26.44         21.74         3.96 o
  -6   2   0         11.43         15.27         1.98 o
  -5   2   0         63.41         69.27         3.73 o
  -4   2   0       1119.62       1096.52        13.85 o
  -3   2   0       2602.72       2703.87        35.78 o
  -1   2   0        337.10        335.36         4.52 o
   0   2   0       5596.81       4757.96        49.99 o
   1   2   0        549.83        501.94         6.48 o
   2   2   0        406.89        531.57         6.18 o
   3   2   0       1018.65       1098.15        11.77 o
   4   2   0        890.18        932.14        12.36 o
   5   2   0        787.18        744.48        17.72 o
   6   2   0        450.10        453.58        13.14 o
  -6   3   0         34.87         36.14         8.58 o
  -5   3   0          2.52          4.32         1.33 o
  -4   3   0         15.29          9.96         3.18 o
  -3   3   0        101.63         82.04         4.63 o
  -2   3   0       3926.61       3630.28        98.67 o
  -1   3   0       5033.50       5095.47        57.87 o
   0   3   0        159.50        165.48         2.64 o
   1   3   0          4.56          8.58         0.84 o
   2   3   0        231.81        396.80         6.11 o
   3   3   0         18.70         22.19         1.67 o
   4   3   0         96.15         77.67         3.09 o
   5   3   0         61.18         52.91         3.74 o
   6   3   0         13.95          4.68         4.54 o
  -6   4   0        214.44        263.95        19.96 o
  -5   4   0        810.14        713.65        32.91 o
  -4   4   0        868.46        776.00        19.74 o
  -3   4   0        837.58        834.41        28.00 o
  -2   4   0       2348.05       2018.45        55.80 o
  -1   4   0       1138.39       1311.69        17.22 o
   0   4   0        384.40        379.58         5.00 o
   1   4   0       2292.35       2181.17        25.87 o
   2   4   0        316.13        332.94         5.21 o
   3   4   0        269.03        248.29         6.45 o
   4   4   0         50.18         47.06         2.74 o
   5   4   0        292.28        317.50         9.64 o
   6   4   0         43.88         38.22         3.67 o
  -6   5   0         15.93         17.74         6.50 o
  -5   5   0         15.21          9.70         3.56 o
  -4   5   0          1.46         -1.80         2.93 o
  -3   5   0        197.38        224.72        12.11 o
  -2   5   0         32.70         21.33         1.86 o
  -1   5   0        118.84         81.67         1.57 o
   0   5   0        533.60        554.65         7.41 o
   1   5   0       1176.71       1290.83        17.92 o
   2   5   0          0.90          0.55         1.07 o
   3   5   0         23.70         36.98         2.84 o
   4   5   0        158.19        164.89         5.39 o
   5   5   0         24.40         30.71         4.16 o
   6   5   0          0.00         -0.33         3.03 o
  -5   6   0        376.94        358.52        18.76 o
  -4   6   0        397.32        371.96        21.63 o
  -3   6   0        685.36        698.64        10.15 o
  -2   6   0       2910.10       2955.68        38.65 o
  -1   6   0       1088.74       1126.77        12.65 o
   0   6   0       1428.82       1484.73        16.85 o
   1   6   0       2214.71       2467.90        27.05 o
   2   6   0        330.50        324.46         5.13 o
   3   6   0        143.67        140.19         4.35 o
   4   6   0        587.04        601.09        21.84 o
   5   6   0        375.09        384.48        12.12 o
   6   6   0         79.47         67.52         8.91 o
  -5   7   0         15.10         15.31         5.62 o
  -4   7   0         26.85         11.64         5.46 o
  -3   7   0        126.22        147.04         3.57 o
  -2   7   0        120.08        103.14         3.44 o
  -1   7   0          8.85         11.53         1.18 o
   0   7   0         16.40         16.69         1.65 o
   1   7   0         21.58         25.69         1.97 o
   2   7   0         20.66         21.30         1.86 o
   3   7   0        245.61        235.38         7.34 o
   4   7   0        110.92        112.15         8.20 o
   5   7   0          2.27         -0.01         3.27 o
  -5   8   0        102.22         86.15        10.69 o
  -3   8   0        333.41        340.15         7.66 o
  -2   8   0        461.42        448.81         8.27 o
  -1   8   0         20.05         20.35         1.46 o
   0   8   0         74.99         52.75         2.53 o
   1   8   0        440.36        452.76         7.32 o
   2   8   0        426.78        406.20         8.48 o
   3   8   0        735.68        775.42        27.92 o
   4   8   0        623.01        535.19        21.44 o
   5   8   0         49.37         68.62         8.84 o
  -4   9   0          5.27         13.72         2.25 o
  -3   9   0        105.44        111.97         4.90 o
  -2   9   0          9.03          9.57         1.99 o
  -1   9   0         70.02         79.39         2.36 o
   0   9   0         15.23         30.65         2.89 o
   1   9   0          1.12          4.04         2.50 o
   2   9   0         32.21         34.57         3.82 o
   3   9   0         29.23         43.28         7.74 o
   4   9   0          2.53         10.38         5.61 o
  -4  10   0         81.85        103.52         3.92 o
  -3  10   0        107.25        107.39         7.61 o
  -2  10   0        176.83        177.28         7.25 o
  -1  10   0        501.79        502.55        10.09 o
   0  10   0        597.19        579.20        13.14 o
   1  10   0         73.59         88.77         5.40 o
   2  10   0         21.94         28.33         4.72 o
   3  10   0        248.32        281.16        15.61 o
   4  10   0        122.29        126.03        12.52 o
  -3  11   0         36.65         48.27         4.30 o
  -2  11   0         28.73         41.23         5.29 o
  -1  11   0         26.06         17.26         5.44 o
   0  11   0          1.71          4.55         2.91 o
   1  11   0          1.99         -0.33         3.41 o
   2  11   0         98.62        111.83        11.06 o
   3  11   0         14.72         24.96         7.43 o
  -2  12   0         41.33         29.72         6.22 o
  -1  12   0        446.77        429.07        19.48 o
   0  12   0        292.27        315.31         8.79 o
   1  12   0        242.33        246.49        10.82 o
   2  12   0        102.68        104.40        11.75 o
  -2 -12   1         13.88         29.92         7.39 o
  -1 -12   1         13.88         16.75         4.62 o
   0 -12   1         18.43         13.23         3.00 o
   1 -12   1        127.54        125.64        10.38 o
   2 -12   1          4.88         19.42         5.58 o
  -3 -11   1        102.43        104.52        11.86 o
  -2 -11   1        183.99        187.70        13.27 o
  -1 -11   1        322.46        344.75        10.80 o
   0 -11   1        508.88        460.51        10.22 o
   1 -11   1        275.07        274.75        14.25 o
   2 -11   1         27.31         21.42         3.71 o
   3 -11   1         16.03         20.26         3.30 o
  -4 -10   1          7.62          3.35         5.62 o
  -3 -10   1         73.15         57.88         8.68 o
  -2 -10   1          8.92          7.61         3.76 o
  -1 -10   1         84.63         77.81         5.06 o
   0 -10   1          7.81          2.53         2.07 o
   1 -10   1          0.70         -1.18         1.87 o
   2 -10   1         36.36         37.16         5.14 o
   3 -10   1         19.93         19.28         2.93 o
   4 -10   1         27.34         63.24         2.87 o
  -4  -9   1        268.92        276.49        15.08 o
  -3  -9   1        370.70        350.77        16.98 o
  -2  -9   1        617.59        624.67        13.42 o
  -1  -9   1        806.98        750.21        15.20 o
   0  -9   1        370.05        393.41         8.36 o
   1  -9   1        810.51        855.09        10.47 o
   2  -9   1        388.01        382.14        10.37 o
   3  -9   1        493.61        537.60        26.91 o
   4  -9   1        163.33        143.31        11.35 o
  -5  -8   1         52.90         61.54         8.44 o
  -4  -8   1          0.76         -0.72         4.67 o
  -3  -8   1         18.89         11.16         3.48 o
  -2  -8   1         18.23         13.79         2.44 o
  -1  -8   1         69.59         76.72         3.11 o
   0  -8   1         27.30         32.88         2.19 o
   1  -8   1        587.58        610.73         7.86 o
   2  -8   1          2.95          8.24         1.75 o
   3  -8   1          1.59          5.22         2.50 o
   4  -8   1         26.82         29.89         6.13 o
   5  -8   1          2.64         -0.31         3.96 o
  -5  -7   1        558.92        537.52        15.64 o
  -4  -7   1        374.07        385.96        24.03 o
  -3  -7   1         34.32         47.54         4.01 o
  -2  -7   1        249.17        250.42         4.64 o
  -1  -7   1        882.58        888.24        15.95 o
   0  -7   1        368.07        363.08         6.19 o
   1  -7   1        311.22        316.24         4.84 o
   2  -7   1        269.38        264.87         5.97 o
   3  -7   1        629.66        595.06         9.25 o
   4  -7   1        403.37        349.81        12.39 o
   5  -7   1        269.86        260.03        15.86 o
  -6  -6   1          0.22         -1.67         5.52 o
  -5  -6   1         21.53         23.93         4.22 o
  -4  -6   1         30.64         34.97         5.39 o
  -3  -6   1         54.97         59.41         4.50 o
  -2  -6   1         97.66        116.28         3.55 o
  -1  -6   1        129.03        122.44         3.38 o
   0  -6   1         10.29          9.26         1.36 o
   1  -6   1         91.59         79.88         2.20 o
   2  -6   1          0.35         -0.02         1.26 o
   3  -6   1         32.10         29.28         1.51 o
   4  -6   1          0.17          5.16         2.93 o
   5  -6   1        109.13         87.12        10.21 o
  -6  -5   1         74.23         75.25         5.66 o
  -5  -5   1        291.85        280.52         9.64 o
  -4  -5   1        719.36        724.87        14.42 o
  -3  -5   1        404.94        395.57         7.07 o
  -2  -5   1        871.91        950.19        11.78 o
  -1  -5   1       1628.01       1483.40        18.33 o
   0  -5   1        859.80        869.85        10.24 o
   1  -5   1       1005.61        860.02        10.49 o
   2  -5   1        211.14        266.09         4.99 o
   3  -5   1        364.49        376.52        16.17 o
   4  -5   1        341.09        341.88        11.55 o
   5  -5   1        159.08        190.98         9.11 o
  -6  -4   1          9.12         12.43         2.91 o
  -5  -4   1          0.07          1.39         2.62 o
  -4  -4   1        174.39        170.25         4.51 o
  -3  -4   1         28.59         30.67         2.37 o
  -2  -4   1         69.34         55.36         2.18 o
  -1  -4   1       1584.35       1778.57        19.43 o
   0  -4   1       1303.10       1449.21        15.74 o
   1  -4   1       1586.02       1423.09        18.58 o
   2  -4   1        204.40        119.65         4.20 o
   3  -4   1         50.83         51.65         6.03 o
   4  -4   1          3.23         10.23         3.29 o
   5  -4   1        428.52        472.51        14.67 o
   6  -4   1         30.33         41.11         5.43 o
  -6  -3   1        300.40        331.90        16.16 o
  -5  -3   1        332.91        319.44         7.67 o
  -4  -3   1        610.82        590.74         8.24 o
  -3  -3   1        872.59        900.62        12.20 o
  -2  -3   1       1408.59       1391.14        15.63 o
  -1  -3   1       1581.90       1703.33        18.35 o
   0  -3   1       2039.91       1651.10        17.46 o
   1  -3   1        685.66        720.44         7.77 o
   2  -3   1       1639.08       2086.87        31.30 o
   3  -3   1       2302.07       2117.68        60.89 o
   4  -3   1       1236.23       1267.57        28.40 o
   5  -3   1         54.72         72.06         5.83 o
   6  -3   1        109.46         99.83         7.66 o
  -6  -2   1         45.91         49.97         4.84 o
  -5  -2   1          4.49          3.94         6.02 o
  -4  -2   1        348.81        384.69         6.25 o
  -3  -2   1        175.86        171.08         3.32 o
  -2  -2   1        623.42        683.60         8.74 o
  -1  -2   1       1229.46       1255.97        13.64 o
   0  -2   1          0.00         -0.57         0.57 o
   1  -2   1         48.01         49.09         1.22 o
   2  -2   1        244.94        249.82         4.46 o
   3  -2   1         27.85         29.31         1.61 o
   4  -2   1          1.10          2.78         0.97 o
   5  -2   1         23.62         27.21         2.02 o
   6  -2   1          0.40         -0.15         1.52 o
  -7  -1   1        260.28        264.28         9.59 o
  -6  -1   1        130.52        131.07         6.91 o
  -5  -1   1        256.94        265.98         8.52 o
  -4  -1   1        333.43        291.52         6.60 o
  -3  -1   1        533.46        474.62         5.34 o
  -2  -1   1        103.70        124.27         1.85 o
  -1  -1   1       8310.90       7754.69        70.66 o
   0  -1   1       1657.61       2458.63        68.97 o
   1  -1   1       1386.91       1282.30        16.07 o
   2  -1   1        421.76        381.33         4.07 o
   3  -1   1       2936.33       2989.15        31.54 o
   4  -1   1       3215.60       3288.88        49.86 o
   5  -1   1        573.23        561.07         9.78 o
   6  -1   1         52.58         55.45         4.22 o
   7  -1   1        302.20        253.90        10.54 o
  -7   0   1          1.15         -4.52         4.63 o
  -6   0   1         13.23         12.19         3.84 o
  -5   0   1          9.21          8.86         2.13 o
  -4   0   1          2.81          6.93         2.82 o
  -3   0   1         79.74         64.53         2.14 o
  -2   0   1        175.98        178.68         2.02 o
  -1   0   1        359.62        592.28         6.38 o
   0   0   1         77.20         -0.09         0.09 o
   1   0   1        585.90        401.31         3.80 o
   2   0   1        546.14        515.20         4.63 o
   3   0   1        127.19        134.88         3.05 o
   4   0   1          1.69          1.31         1.97 o
   5   0   1          7.78         10.92         2.50 o
   6   0   1        222.46        217.73         7.62 o
   7   0   1         32.72         34.77         4.08 o
  -7   1   1        129.84        144.65         6.00 o
  -6   1   1         67.18         72.37         5.74 o
  -5   1   1        268.02        285.46         6.27 o
  -4   1   1       1384.65       1416.96        20.27 o
  -3   1   1        835.61        806.64        10.40 o
  -2   1   1       1437.00       1173.87        12.78 o
  -1   1   1       6359.07       6403.96        62.43 o
   0   1   1        989.22       2135.27        20.47 o
   1   1   1       3879.71       3698.20        33.12 o
   2   1   1       1662.39       1355.99        12.74 o
   3   1   1        599.16        549.83         6.36 o
   4   1   1        466.09        449.54         8.94 o
   5   1   1        336.95        335.60         8.30 o
   6   1   1         24.53         30.62         3.78 o
  -6   2   1         96.65        113.95        10.22 o
  -5   2   1         51.74         53.51         2.70 o
  -4   2   1         24.20         28.25         2.47 o
  -3   2   1         98.68        121.21         2.43 o
  -2   2   1        176.47        109.62         2.09 o
  -1   2   1          1.10          8.15         0.65 o
   0   2   1        466.74        313.02         3.50 o
   1   2   1          9.53         40.60         1.68 o
   2   2   1       2374.46       1967.07        19.45 o
   3   2   1        160.44        193.56         3.34 o
   4   2   1        236.52        260.11         5.25 o
   5   2   1          2.97          2.59         2.42 o
   6   2   1        161.60        157.44        10.17 o
  -6   3   1        419.08        364.83        10.12 o
  -5   3   1        564.53        558.61         9.30 o
  -4   3   1        481.19        468.33         7.83 o
  -3   3   1        271.09        256.99         6.72 o
  -2   3   1       3885.41       3744.02        56.13 o
  -1   3   1       2499.43       2971.61        35.67 o
   0   3   1       2040.66       2092.02        19.34 o
   1   3   1       1006.48       1289.45        13.24 o
   2   3   1       6436.14       5843.08        59.86 o
   3   3   1        705.27        705.19         9.16 o
   4   3   1        810.00        815.09        11.92 o
   5   3   1        358.69        335.39         7.94 o
   6   3   1        155.30        160.47        10.97 o
  -6   4   1          0.89         -2.90         3.92 o
  -5   4   1         26.90         45.52        12.50 o
  -4   4   1          4.17          3.09         3.09 o
  -3   4   1          9.54         11.32         1.91 o
  -2   4   1        225.29        246.43         4.25 o
  -1   4   1        215.71        288.48         4.13 o
   0   4   1        287.47        297.41         4.32 o
   1   4   1         13.83          1.02         0.91 o
   2   4   1         60.57         24.64         1.78 o
   3   4   1         95.00         95.21         3.36 o
   4   4   1         95.10         94.14         3.58 o
   5   4   1         24.72         33.61         4.00 o
   6   4   1         40.47         32.37         3.52 o
  -5   5   1        507.49        516.67        16.39 o
  -4   5   1        403.53        420.13        13.52 o
  -3   5   1        614.57        657.26         9.54 o
  -2   5   1        915.84        962.29        13.65 o
  -1   5   1       2619.54       2555.90        37.59 o
   0   5   1       2519.54       2718.37        26.96 o
   1   5   1        787.19        755.57         8.82 o
   2   5   1        774.31        747.41         9.80 o
   3   5   1        406.08        388.28         7.97 o
   4   5   1        588.90        579.30        13.45 o
   5   5   1        320.33        297.29         9.98 o
   6   5   1        124.24        149.63         7.07 o
  -5   6   1          6.01          1.32         3.99 o
  -4   6   1         24.95         38.83         2.80 o
  -3   6   1          7.20          6.11         1.32 o
  -2   6   1        144.18        145.09         3.75 o
  -1   6   1         96.69        115.48         2.85 o
   0   6   1         76.40         58.04         2.28 o
   1   6   1        453.26        443.18         6.61 o
   2   6   1         37.06         40.49         2.34 o
   3   6   1         47.22         48.77         3.06 o
   4   6   1        108.74         97.43         6.47 o
   5   6   1          8.12         10.14         3.44 o
   6   6   1         10.79          8.52         7.25 o
  -5   7   1        200.15        198.33        13.85 o
  -3   7   1        918.39        852.01        12.81 o
  -2   7   1         62.50         57.69         2.90 o
  -1   7   1        495.21        466.38         7.22 o
   0   7   1       1299.40       1329.19        15.75 o
   1   7   1        457.90        440.96        13.15 o
   2   7   1        210.48        202.88         5.17 o
   3   7   1        285.29        296.96        17.63 o
   4   7   1         25.01         11.54         4.48 o
   5   7   1        163.36        182.90         8.51 o
  -3   8   1         72.48         57.46         4.85 o
  -2   8   1        221.65        233.65         5.58 o
  -1   8   1        203.71        223.95         4.68 o
   0   8   1          6.09         12.14         1.79 o
   1   8   1          3.73          0.75         1.57 o
   2   8   1         10.07          7.92         2.57 o
   3   8   1         29.37         12.38         5.45 o
   4   8   1         11.85         16.18         5.79 o
   5   8   1         36.21         44.81         7.61 o
  -4   9   1        318.83        316.56         7.57 o
  -3   9   1        426.11        405.75        15.37 o
  -2   9   1        250.31        229.66         5.85 o
  -1   9   1        700.01        665.09         9.33 o
   0   9   1        414.09        476.37         9.63 o
   1   9   1         41.10         37.78         3.85 o
   2   9   1        405.14        390.59        12.67 o
   3   9   1        680.69        651.02        25.15 o
   4   9   1        124.03        142.55        12.54 o
  -4  10   1          5.13          8.30         2.12 o
  -3  10   1          9.49         17.79         2.96 o
  -2  10   1         14.58         21.87         3.51 o
  -1  10   1          8.87         11.06         2.42 o
   0  10   1          0.01          2.53         2.75 o
   1  10   1          5.09          4.21         3.01 o
   2  10   1         37.30         37.26         7.23 o
   3  10   1          0.00         -4.40         5.01 o
   4  10   1          0.09          0.23         5.78 o
  -3  11   1         43.12         52.11         4.59 o
  -2  11   1        154.95        162.62         7.53 o
  -1  11   1        225.46        220.36        12.83 o
   0  11   1        263.69        247.14         8.59 o
   1  11   1         37.79         60.09         6.01 o
   2  11   1        176.97        151.19        13.50 o
   3  11   1        134.93        140.00        13.75 o
  -2  12   1          8.24          6.10         4.87 o
  -1  12   1          4.63          3.13         4.78 o
   0  12   1          8.03          2.78         5.26 o
   1  12   1         28.90         35.12         7.84 o
  -2 -12   2        110.41         89.44        10.82 o
  -1 -12   2        120.91        128.43         8.26 o
   0 -12   2        148.51        171.48         7.46 o
   1 -12   2        159.46        168.18        11.89 o
   2 -12   2         76.67         67.33         8.04 o
  -3 -11   2          2.89          9.94         6.54 o
  -2 -11   2         15.04          5.79         5.24 o
  -1 -11   2          1.09          1.99         3.10 o
   0 -11   2         83.40        107.19         5.25 o
   1 -11   2        105.59         90.78         9.34 o
   2 -11   2          0.29         -2.48         2.48 o
   3 -11   2         42.52         60.80         4.67 o
  -4 -10   2         95.47        112.59        11.89 o
  -3 -10   2        270.97        290.23        15.68 o
  -2 -10   2        385.34        381.38        17.53 o
  -1 -10   2        396.05        364.03         9.73 o
   0 -10   2       1028.19       1176.34        18.37 o
   1 -10   2        253.42        231.07         6.94 o
   2 -10   2        597.63        581.45        14.82 o
   3 -10   2        501.38        451.46        11.50 o
   4 -10   2         63.78         87.98         4.33 o
  -4  -9   2         40.27         41.86         7.83 o
  -3  -9   2         26.52         25.08         6.36 o
  -2  -9   2          3.99          5.44         3.31 o
  -1  -9   2          2.81          3.28         2.92 o
   0  -9   2         96.39         80.20         3.72 o
   1  -9   2         64.06         58.05         2.51 o
   2  -9   2         21.95         17.71         2.73 o
   3  -9   2          5.40          4.24         2.13 o
   4  -9   2          0.28          3.14         3.88 o
  -5  -8   2        122.31        111.03        10.42 o
  -4  -8   2         80.91         76.07         9.02 o
  -3  -8   2        175.36        185.23         8.19 o
  -2  -8   2        723.27        739.53        12.77 o
  -1  -8   2       1697.43       1668.84        21.49 o
   0  -8   2        827.82        862.26        10.98 o
   1  -8   2          2.64          3.68         1.16 o
   2  -8   2        535.98        514.45        10.00 o
   3  -8   2        733.27        696.32        16.40 o
   4  -8   2        196.77        193.97        12.75 o
   5  -8   2        155.07        128.86        13.05 o
  -5  -7   2          1.50         -1.88         3.84 o
  -4  -7   2         21.32         10.03         5.92 o
  -3  -7   2          0.01         -0.89         1.36 o
  -2  -7   2        263.96        293.17         5.67 o
  -1  -7   2        174.16        180.20         4.52 o
   0  -7   2        113.73        129.79         4.28 o
   1  -7   2        289.87        266.27         8.13 o
   2  -7   2         12.92         13.75         1.97 o
   3  -7   2         69.54         56.05         2.75 o
   4  -7   2         12.17         16.06         3.70 o
   5  -7   2         11.95          2.70         4.51 o
  -6  -6   2        112.22        129.69         9.17 o
  -5  -6   2        809.37        770.18        19.31 o
  -4  -6   2        589.40        612.37        15.95 o
  -3  -6   2        252.60        230.69         4.16 o
  -2  -6   2        472.98        446.85         9.38 o
  -1  -6   2        850.51        900.78        12.31 o
   0  -6   2        665.07        689.97         8.68 o
   1  -6   2        453.82        484.48         6.51 o
   2  -6   2        676.06        707.79        11.86 o
   3  -6   2        507.69        526.72         7.06 o
   4  -6   2        170.17        200.04         8.75 o
   5  -6   2        336.29        399.74        19.87 o
  -6  -5   2          0.01          1.65         3.15 o
  -5  -5   2         65.93         73.16         6.39 o
  -4  -5   2          1.01          0.98         1.72 o
  -3  -5   2         50.62         43.57         2.63 o
  -2  -5   2        367.33        338.63         5.57 o
  -1  -5   2       1114.35       1015.44        13.20 o
   0  -5   2        338.57        332.96         4.47 o
   1  -5   2          1.54         -0.64         0.64 o
   2  -5   2         31.50         27.82         1.45 o
   3  -5   2        262.46        290.52         4.08 o
   4  -5   2         65.14         67.81         8.04 o
   5  -5   2         52.42         63.56         5.95 o
  -6  -4   2        131.65        139.89         7.30 o
  -5  -4   2        415.53        412.38        11.48 o
  -4  -4   2        409.00        394.22        10.31 o
  -3  -4   2       1557.93       1547.89        17.81 o
  -2  -4   2       3747.96       3756.31        36.84 o
  -1  -4   2       2223.66       2355.95        42.59 o
   0  -4   2       1280.59       1434.21        14.44 o
   1  -4   2       2799.65       2971.40        28.04 o
   2  -4   2        707.31        578.29         7.78 o
   3  -4   2        531.31        521.42        15.77 o
   4  -4   2        282.65        260.46        13.78 o
   5  -4   2        326.27        302.43        11.29 o
   6  -4   2        269.14        269.60        11.44 o
  -6  -3   2        120.65        118.26         9.78 o
  -5  -3   2          1.00          0.50         1.96 o
  -4  -3   2          0.55         -0.50         1.54 o
  -3  -3   2         96.20         97.07         2.52 o
  -2  -3   2         59.49         92.17         2.83 o
  -1  -3   2        200.14        243.70         3.78 o
   0  -3   2       2446.91       1735.45        19.37 o
   1  -3   2         11.90         51.08         1.33 o
   2  -3   2         73.79         68.54         1.51 o
   3  -3   2          5.75          7.86         1.15 o
   4  -3   2         39.28         44.83         1.60 o
   5  -3   2         18.56         15.77         1.49 o
   6  -3   2         10.94         13.15         4.29 o
  -6  -2   2        215.64        218.91         8.69 o
  -5  -2   2        175.12        161.63         5.06 o
  -4  -2   2        400.83        401.50         8.43 o
  -3  -2   2        528.09        556.99         6.36 o
  -2  -2   2       1443.91       1481.78        15.14 o
  -1  -2   2         83.38        128.10         2.73 o
   0  -2   2          4.23        118.01         2.01 o
   1  -2   2       1182.55        850.31         7.44 o
   2  -2   2        526.92        546.72         6.19 o
   3  -2   2       4034.89       3909.38        44.18 o
   4  -2   2       1358.55       1324.33        16.15 o
   5  -2   2         98.88        139.29         3.92 o
   6  -2   2        239.08        246.09         6.24 o
  -6  -1   2          0.71          4.34         3.29 o
  -5  -1   2          0.02         -1.89         1.89 o
  -4  -1   2        198.94        242.31         4.15 o
  -3  -1   2         10.23         12.51         1.10 o
  -2  -1   2        443.33        487.79         5.65 o
  -1  -1   2       4503.79       4869.68        51.17 o
   0  -1   2        205.56        358.22         3.99 o
   1  -1   2        335.10        466.46         4.71 o
   2  -1   2        701.25        730.92         7.23 o
   3  -1   2         64.36         48.36         1.72 o
   4  -1   2          4.29          7.66         1.62 o
   5  -1   2        211.90        223.83         5.63 o
   6  -1   2          4.36          7.69         2.42 o
  -6   0   2        359.37        335.62         8.77 o
  -5   0   2        649.50        649.23        12.93 o
  -4   0   2        859.80        878.29        15.67 o
  -3   0   2        555.41        561.23         8.64 o
  -2   0   2        300.07        384.53         4.28 o
  -1   0   2         44.69         35.36         1.24 o
   0   0   2       4642.26       4337.00        58.11 o
   1   0   2       1831.41       1865.25        16.78 o
   2   0   2       1515.48       1367.59        11.97 o
   3   0   2       1189.40       1162.98        16.32 o
   4   0   2        217.29        202.73         6.61 o
   5   0   2         99.65        114.65         4.21 o
   6   0   2        533.58        549.41        28.37 o
  -6   1   2        126.60        144.98         5.32 o
  -5   1   2         33.44         27.90         2.62 o
  -4   1   2        289.27        291.81         6.76 o
  -3   1   2        278.22        307.95         4.97 o
  -2   1   2       5393.65       4729.35        48.80 o
  -1   1   2        690.05        862.76         8.22 o
   0   1   2          0.88         29.25         1.09 o
   1   1   2         80.33         73.55         1.69 o
   2   1   2        974.98       1068.43         9.79 o
   3   1   2         28.20         28.43         1.54 o
   4   1   2         12.06          8.83         1.21 o
   5   1   2        139.12        135.99         4.61 o
   6   1   2          0.25         -3.48         4.11 o
  -6   2   2        158.55        173.34         7.98 o
  -5   2   2        310.36        369.58         8.08 o
  -4   2   2         68.21         70.11         4.61 o
  -3   2   2       1690.05       1644.68        21.98 o
  -2   2   2       3032.36       4004.15        41.91 o
  -1   2   2       9320.01       8604.08        94.65 o
   0   2   2         74.22         73.20         2.25 o
   1   2   2       2497.24       2221.63        21.69 o
   2   2   2       2589.92       2910.59        28.32 o
   3   2   2       2211.11       2315.36        25.25 o
   4   2   2        243.53        242.15         4.37 o
   5   2   2        403.85        381.03         7.73 o
   6   2   2        418.20        456.85        13.39 o
  -6   3   2         19.38         17.88         1.94 o
  -5   3   2          4.28          4.37         3.42 o
  -4   3   2          9.78         14.77         1.70 o
  -3   3   2          4.70          2.78         1.13 o
  -2   3   2        211.63        132.64         2.49 o
  -1   3   2          9.85          4.07         0.62 o
   0   3   2        297.70        268.88         3.45 o
   1   3   2        520.36        345.98         4.27 o
   2   3   2        219.82        143.77         2.79 o
   3   3   2        354.47        394.20         6.98 o
   4   3   2          9.98          7.49         1.75 o
   5   3   2          1.21          2.10         2.03 o
   6   3   2          0.51         -3.65         3.65 o
  -6   4   2        222.28        241.26        15.78 o
  -5   4   2        536.65        490.63         9.98 o
  -4   4   2         36.59         36.12         2.89 o
  -3   4   2         12.69         18.65         3.07 o
  -2   4   2        727.56        816.70        11.83 o
  -1   4   2       3191.34       3074.03        30.19 o
   0   4   2        361.67        248.15         3.49 o
   1   4   2       2364.17       2181.16        20.56 o
   2   4   2       1775.90       1938.93        18.63 o
   3   4   2       2464.97       2506.20        30.26 o
   4   4   2        749.47        749.64        11.15 o
   5   4   2        242.63        247.99         8.52 o
   6   4   2         34.58         41.28         3.82 o
  -5   5   2          9.75          3.41         4.70 o
  -4   5   2          3.81          3.73         1.11 o
  -3   5   2        686.37        659.33         9.25 o
  -2   5   2         52.07         58.20         2.63 o
  -1   5   2         41.59         40.50         1.69 o
   0   5   2       1126.12       1154.01        12.49 o
   1   5   2        382.50        380.06         5.83 o
   2   5   2        151.88        166.71         3.59 o
   3   5   2          3.78          2.37         1.36 o
   4   5   2        102.58        116.17         6.16 o
   5   5   2         31.81         27.88         3.99 o
   6   5   2          8.82         15.03         3.78 o
  -5   6   2        461.58        451.39        21.71 o
  -4   6   2        563.45        492.94        12.82 o
  -3   6   2        154.27        139.28         3.70 o
  -2   6   2       1218.77       1162.62        16.91 o
  -1   6   2       1551.39       1604.48        19.77 o
   0   6   2       1695.46       1731.08        19.66 o
   1   6   2        557.01        590.68         9.11 o
   2   6   2         72.25         68.80         3.25 o
   3   6   2         21.17         19.74         3.98 o
   4   6   2        437.99        480.53        21.78 o
   5   6   2        100.42         85.93         6.37 o
  -5   7   2         62.49         57.64         8.69 o
  -4   7   2         25.06         50.35         3.95 o
  -3   7   2        360.44        388.30         7.22 o
  -2   7   2        161.78        167.15         4.67 o
  -1   7   2        240.30        236.18         4.78 o
   0   7   2         42.93         43.41         2.34 o
   1   7   2        323.02        302.85         6.84 o
   2   7   2         60.00         73.88         4.66 o
   3   7   2         26.67         23.65         3.24 o
   4   7   2         59.08         45.81         8.51 o
   5   7   2          2.62          1.66         4.92 o
  -4   8   2        434.46        365.51        12.17 o
  -3   8   2        506.59        532.50        16.31 o
  -2   8   2        987.22        979.61        15.39 o
  -1   8   2        853.65        904.02        14.00 o
   0   8   2        580.34        585.02         9.02 o
   1   8   2        498.84        494.07         8.63 o
   2   8   2        585.02        584.72        12.98 o
   3   8   2        487.53        493.35        20.52 o
   4   8   2        417.73        440.78        19.41 o
   5   8   2         10.33          7.48         5.46 o
  -4   9   2          6.13          2.92         2.33 o
  -3   9   2         44.45         46.35         3.91 o
  -2   9   2         90.80         96.95         6.93 o
  -1   9   2         75.76         78.01         4.12 o
   0   9   2          7.92         15.34         2.54 o
   1   9   2        236.03        216.51        15.35 o
   2   9   2         44.82         39.26         8.65 o
   3   9   2          4.91          6.75         5.27 o
   4   9   2         55.48         54.49         8.79 o
  -4  10   2        110.32        106.92         4.82 o
  -3  10   2         59.20         51.44         4.37 o
  -2  10   2         48.24         85.54        10.42 o
  -1  10   2        435.63        405.16         9.10 o
   0  10   2        235.00        213.16         7.81 o
   1  10   2        265.55        264.36        10.34 o
   2  10   2        198.52        229.14        14.16 o
   3  10   2        245.80        226.31        14.26 o
  -3  11   2          1.86          3.04         2.97 o
  -2  11   2         42.12         56.14         5.23 o
  -1  11   2         11.19         12.60         5.24 o
   0  11   2         25.16         27.62         4.71 o
   1  11   2          0.05          2.59         3.51 o
   2  11   2         25.51         31.23         7.45 o
  -1  12   2        156.09        159.46        11.90 o
   0  12   2         23.15         26.79         6.92 o
   1  12   2         49.16         36.86         8.23 o
  -2 -12   3          5.54          6.52         6.19 o
  -1 -12   3          0.55          0.67         3.40 o
   0 -12   3         40.98         30.04         4.07 o
   1 -12   3          5.00          5.26         5.13 o
   2 -12   3        154.42        145.72        10.39 o
  -3 -11   3         54.64         67.05         9.61 o
  -2 -11   3         16.77         19.08         6.15 o
  -1 -11   3        158.24        167.54         5.76 o
   0 -11   3         82.82         58.99         4.14 o
   1 -11   3        429.35        474.35        19.84 o
   2 -11   3        545.12        523.72        14.44 o
   3 -11   3        172.95        167.92         6.09 o
  -4 -10   3         24.98         26.19         7.39 o
  -3 -10   3         21.77         31.13         7.23 o
  -2 -10   3          1.31          5.38         3.62 o
  -1 -10   3         19.48         11.97         3.00 o
   0 -10   3        246.44        219.84         6.70 o
   1 -10   3         44.93         56.13         4.12 o
   2 -10   3         33.19         30.47         7.25 o
   3 -10   3         55.96         74.68         4.14 o
   4 -10   3          1.78          2.40         2.15 o
  -4  -9   3        160.96        132.28        11.76 o
  -3  -9   3        239.69        241.37        14.11 o
  -2  -9   3        852.21        867.22        38.61 o
  -1  -9   3       1002.67        987.51        22.99 o
   0  -9   3          3.30          6.11         1.90 o
   1  -9   3        151.59        164.72         3.40 o
   2  -9   3        700.00        761.13        18.14 o
   3  -9   3        405.92        412.63         9.33 o
   4  -9   3         60.58         46.24         2.42 o
  -5  -8   3          1.44         -0.41         5.10 o
  -4  -8   3         54.94         47.75         7.23 o
  -3  -8   3         80.51         77.10         8.59 o
  -2  -8   3         67.91         80.90         4.85 o
  -1  -8   3          0.55         -1.16         1.67 o
   0  -8   3        171.97        172.84         3.93 o
   1  -8   3          0.50          0.86         1.19 o
   2  -8   3         26.38         40.42         2.94 o
   3  -8   3         27.55         18.35         2.18 o
   4  -8   3         28.49         30.78         6.43 o
   5  -8   3         50.96         45.19         8.19 o
  -5  -7   3        328.57        340.58        15.93 o
  -4  -7   3        295.89        298.20        10.80 o
  -3  -7   3        107.16        104.26         4.36 o
  -2  -7   3       1151.49       1148.12        16.06 o
  -1  -7   3       1839.10       1860.78        23.28 o
   0  -7   3       1175.08       1178.04        13.91 o
   1  -7   3       1146.89       1127.77        13.98 o
   2  -7   3       1641.41       1811.67        28.14 o
   3  -7   3        428.90        416.99        11.12 o
   4  -7   3        485.89        474.02        21.07 o
   5  -7   3        133.49         96.09        10.86 o
  -6  -6   3         21.95         32.85         4.82 o
  -5  -6   3         46.55         63.93         6.11 o
  -4  -6   3         52.66         53.02         4.47 o
  -3  -6   3        211.71        218.16         5.21 o
  -2  -6   3          0.49         -0.42         1.38 o
  -1  -6   3         10.55          7.86         1.60 o
   0  -6   3         29.06         29.56         1.74 o
   1  -6   3         43.05         45.44         1.84 o
   2  -6   3         91.87        100.42         3.15 o
   3  -6   3        259.58        290.47         6.30 o
   4  -6   3         38.78         40.76         6.69 o
   5  -6   3         17.17          5.98         5.08 o
  -6  -5   3        173.18        148.98         7.15 o
  -5  -5   3         50.09         60.49         5.27 o
  -4  -5   3        135.45        145.75         5.46 o
  -3  -5   3        513.22        510.25         9.36 o
  -2  -5   3        692.79        665.14        11.66 o
  -1  -5   3        664.04        601.54         8.79 o
   0  -5   3       2213.64       2207.82        21.96 o
   1  -5   3       1864.31       1723.99        18.35 o
   2  -5   3       1113.54       1100.35        13.62 o
   3  -5   3        327.41        355.82         5.24 o
   4  -5   3        899.78        850.09        18.07 o
   5  -5   3        443.79        443.97        21.05 o
  -6  -4   3          0.03          2.62         3.59 o
  -5  -4   3          1.64          0.96         2.80 o
  -4  -4   3          6.71         14.05         1.96 o
  -3  -4   3         29.61         25.00         2.00 o
  -2  -4   3        238.10        262.97         4.75 o
  -1  -4   3          2.70          3.21         1.02 o
   0  -4   3        348.71        272.45         3.83 o
   1  -4   3       1058.39       1216.51        11.48 o
   2  -4   3         84.22         86.95         2.41 o
   3  -4   3          7.14         13.05         1.13 o
   4  -4   3         18.30         18.22         1.43 o
   5  -4   3         29.65         19.43         6.32 o
   6  -4   3          0.12         -5.13         5.13 o
  -6  -3   3        444.58        469.16        20.08 o
  -5  -3   3        237.56        236.88         6.62 o
  -4  -3   3        751.31        829.67        11.67 o
  -3  -3   3       3028.10       3084.87        36.61 o
  -2  -3   3       1477.44       1431.56        18.15 o
  -1  -3   3        593.01        781.21         9.19 o
   0  -3   3       2978.45       1998.10        18.41 o
   1  -3   3         13.51          3.95         0.58 o
   2  -3   3        198.46        216.29         3.57 o
   3  -3   3        320.13        332.20         4.99 o
   4  -3   3        127.04        135.19         3.50 o
   5  -3   3        136.01        141.96         4.56 o
   6  -3   3        118.68        123.09         3.70 o
  -6  -2   3         13.10         18.13         3.64 o
  -5  -2   3          0.05         -0.70         1.90 o
  -4  -2   3          1.64          0.84         1.51 o
  -3  -2   3        414.19        414.22         6.03 o
  -2  -2   3         40.24         36.12         1.63 o
  -1  -2   3         34.83         20.89         1.38 o
   0  -2   3       2715.01       1570.44        15.49 o
   1  -2   3       3413.41       2725.74        24.65 o
   2  -2   3        537.10        597.81         6.67 o
   3  -2   3        104.43        130.98         2.71 o
   4  -2   3        555.73        604.87         9.68 o
   5  -2   3         87.67        100.88         4.06 o
   6  -2   3          6.22          4.92         2.12 o
  -6  -1   3        344.42        334.59         9.25 o
  -5  -1   3        256.95        249.47         7.22 o
  -4  -1   3        744.21        715.88        10.10 o
  -3  -1   3       1394.90       1391.22        14.63 o
  -2  -1   3        497.58        472.53         5.91 o
  -1  -1   3       4425.16       4973.05        56.26 o
   0  -1   3       8008.43       6623.68        82.79 o
   1  -1   3       2093.70       2717.75        24.40 o
   2  -1   3       2465.38       2785.21        25.01 o
   3  -1   3        729.69        772.66        14.37 o
   4  -1   3        234.56        265.28         6.48 o
   5  -1   3        984.42        960.52        16.55 o
   6  -1   3        236.21        248.96         8.00 o
  -6   0   3         13.86          4.14         2.43 o
  -5   0   3        189.97        194.59         6.09 o
  -4   0   3        412.88        383.66         8.59 o
  -3   0   3          2.30          3.63         0.96 o
  -2   0   3        416.52        482.73         8.49 o
  -1   0   3        203.48        194.82         2.64 o
   0   0   3         28.17          9.88         0.84 o
   1   0   3       1854.72       1937.79        17.69 o
   2   0   3       3004.89       2859.84        26.02 o
   3   0   3        108.26        108.35         2.13 o
   4   0   3         12.42         19.40         2.46 o
   5   0   3        115.53        116.87         5.56 o
   6   0   3          0.00          0.29         7.30 o
  -6   1   3        131.17        171.18         5.87 o
  -5   1   3         97.32         87.42         4.23 o
  -4   1   3        473.12        475.80         9.76 o
  -3   1   3        494.69        507.89         7.81 o
  -2   1   3       3330.30       3023.65        29.21 o
  -1   1   3        135.64        136.58         2.12 o
   0   1   3        354.18        404.13         4.51 o
   1   1   3        860.58        804.34         8.58 o
   2   1   3       3937.37       4856.92        43.16 o
   3   1   3        657.01        611.35         9.80 o
   4   1   3        159.27        167.90         3.74 o
   5   1   3       1106.46       1135.79        54.34 o
   6   1   3        584.42        534.66        14.58 o
  -6   2   3          2.47         -0.98         2.21 o
  -5   2   3          0.09          3.75         1.80 o
  -4   2   3          0.02          1.51         1.73 o
  -3   2   3          8.82          7.63         1.24 o
  -2   2   3         81.13         33.48         1.60 o
  -1   2   3         16.30         53.16         1.35 o
   0   2   3        220.36        248.92         3.52 o
   1   2   3        807.86        962.43        10.08 o
   2   2   3          7.69          1.32         0.89 o
   3   2   3        114.98        120.93         3.05 o
   4   2   3         50.65         46.67         3.66 o
   5   2   3         24.62         32.84         1.95 o
   6   2   3         41.84         51.98         7.50 o
  -6   3   3        508.28        579.02        13.60 o
  -5   3   3        553.18        521.02        15.16 o
  -4   3   3         66.32         49.49         2.45 o
  -3   3   3        282.96        260.41         4.52 o
  -2   3   3       4296.69       4295.72        48.92 o
  -1   3   3        118.32        166.68         3.50 o
   0   3   3        107.87        110.18         2.63 o
   1   3   3        153.31        170.33         3.07 o
   2   3   3       2452.49       2434.64        28.90 o
   3   3   3        537.87        508.49         8.01 o
   4   3   3        130.73        130.01         3.96 o
   5   3   3         67.99         78.19         4.15 o
   6   3   3        260.45        232.33        13.56 o
  -6   4   3          0.25          0.78         1.40 o
  -5   4   3          2.53          2.19         1.50 o
  -4   4   3          6.72          6.04         1.48 o
  -3   4   3         83.16         77.10         3.38 o
  -2   4   3         88.37        117.56         2.82 o
  -1   4   3        184.40        140.92         2.66 o
   0   4   3        175.48        139.07         2.88 o
   1   4   3          8.40         13.15         1.21 o
   2   4   3        106.27        126.79         2.84 o
   3   4   3         16.35         12.68         1.64 o
   4   4   3        349.29        320.67        11.14 o
   5   4   3        131.06        136.37         6.48 o
   6   4   3         57.10         72.93         4.79 o
  -5   5   3        289.88        280.54         6.18 o
  -4   5   3         27.70         26.27         1.94 o
  -3   5   3        844.29        916.94        13.79 o
  -2   5   3       1267.11       1275.84        18.33 o
  -1   5   3       1817.85       1806.55        20.15 o
   0   5   3       1802.81       2045.08        22.85 o
   1   5   3       2051.65       2132.35        20.58 o
   2   5   3       1081.65       1058.30        13.08 o
   3   5   3       1630.43       1641.52        37.64 o
   4   5   3        448.38        435.02        22.82 o
   5   5   3         95.49         89.00         6.15 o
   6   5   3        135.20        127.43         6.87 o
  -5   6   3          5.37         10.29         1.89 o
  -4   6   3        163.45        154.18         8.45 o
  -3   6   3         11.33         11.34         1.78 o
  -2   6   3         74.29         81.00         3.42 o
  -1   6   3         82.84         87.59         3.60 o
   0   6   3         12.38         11.93         1.54 o
   1   6   3        212.60        240.50         4.39 o
   2   6   3         18.21         21.93         2.34 o
   3   6   3        323.33        322.28         8.68 o
   4   6   3          3.99         -3.98         4.04 o
   5   6   3          0.62          3.42         3.32 o
  -5   7   3         59.84         67.88         9.31 o
  -4   7   3        110.07        129.92         6.89 o
  -3   7   3        659.68        656.28        11.06 o
  -2   7   3        143.34        146.47         4.54 o
  -1   7   3        283.06        284.89         5.73 o
   0   7   3        470.31        424.39         8.61 o
   1   7   3        387.33        421.84         8.50 o
   2   7   3        426.60        415.99        10.67 o
   3   7   3       1197.56       1230.92        46.64 o
   4   7   3        105.32         70.65         6.11 o
   5   7   3        165.74        182.47        12.09 o
  -4   8   3         41.93         66.87         5.43 o
  -3   8   3         51.11         50.78         3.97 o
  -2   8   3         69.87         63.81         3.57 o
  -1   8   3         92.63         93.18         3.37 o
   0   8   3         29.47         33.71         3.01 o
   1   8   3         76.21         74.59         4.50 o
   2   8   3        148.10        154.10         7.75 o
   3   8   3          2.13          4.95         5.17 o
   4   8   3          0.81         -3.95         4.44 o
  -4   9   3        121.68        116.61         7.12 o
  -3   9   3         79.86         83.52         5.26 o
  -2   9   3        419.67        371.81         8.99 o
  -1   9   3        734.68        737.58        14.76 o
   0   9   3        533.83        533.49        14.88 o
   1   9   3         46.51         53.73         5.41 o
   2   9   3        262.81        289.80        15.37 o
   3   9   3        232.77        234.49        14.32 o
   4   9   3         37.35         53.73         8.87 o
  -3  10   3          0.02         -0.37         3.08 o
  -2  10   3         21.17         53.79         8.78 o
  -1  10   3         52.56         61.56         5.53 o
   0  10   3          4.00          2.26         5.45 o
   1  10   3          0.01          2.72         3.20 o
   2  10   3          1.18          3.71         5.07 o
   3  10   3         12.87         16.99         6.67 o
  -2  11   3        351.81        287.11        14.80 o
  -1  11   3        256.84        271.57        14.94 o
   0  11   3        292.67        255.40        10.28 o
   1  11   3        283.75        310.80        13.00 o
   2  11   3        227.67        221.86        14.51 o
   0  12   3          3.52         11.99         5.95 o
  -1 -12   4         29.97         29.15         4.00 o
   0 -12   4        208.20        209.65         8.25 o
   1 -12   4        179.77        183.18        12.47 o
   2 -12   4         12.59          7.47         5.20 o
  -3 -11   4          0.18          1.01         6.11 o
  -2 -11   4         51.21         53.23         5.94 o
  -1 -11   4         38.15         40.65         4.18 o
   0 -11   4          6.15          2.94         2.48 o
   1 -11   4         11.93         16.06         5.41 o
   2 -11   4          4.44          7.74         5.06 o
   3 -11   4          7.34          9.31         2.59 o
  -4 -10   4        102.59        108.23        11.40 o
  -3 -10   4        183.34        181.43        12.54 o
  -2 -10   4        243.61        196.68        12.61 o
  -1 -10   4         14.59         10.73         3.03 o
   0 -10   4        378.52        398.56         9.58 o
   1 -10   4        503.36        505.72        17.40 o
   2 -10   4        699.83        746.19        19.73 o
   3 -10   4        313.18        335.43         8.50 o
   4 -10   4         62.69         63.91         3.37 o
  -4  -9   4          0.20         -3.67         4.67 o
  -3  -9   4         43.82         34.34         7.30 o
  -2  -9   4          2.50          8.42         3.55 o
  -1  -9   4        116.98        118.50         5.85 o
   0  -9   4        131.77        118.40         4.42 o
   1  -9   4         76.59         72.47         2.45 o
   2  -9   4         13.38          7.83         1.90 o
   3  -9   4         18.96         18.83         2.50 o
   4  -9   4          8.35          8.62         1.86 o
  -5  -8   4        146.37        120.77        11.01 o
  -4  -8   4         65.65         45.57         7.57 o
  -3  -8   4        313.71        311.01        15.45 o
  -2  -8   4        408.39        356.32        12.02 o
  -1  -8   4        458.35        512.10         7.97 o
   0  -8   4        367.07        358.26         6.00 o
   1  -8   4        481.13        495.76         7.34 o
   2  -8   4        343.06        313.75         6.57 o
   3  -8   4        523.60        538.72        20.42 o
   4  -8   4        270.01        248.23         6.60 o
   5  -8   4        252.58        251.13        16.23 o
  -5  -7   4         36.06         27.64         6.48 o
  -4  -7   4          0.08         -2.01         2.92 o
  -3  -7   4        230.24        233.54        15.05 o
  -2  -7   4         10.08         17.76         4.34 o
  -1  -7   4        110.20        109.05         3.41 o
   0  -7   4        186.48        207.35         4.22 o
   1  -7   4        148.21        155.98         4.14 o
   2  -7   4          4.96          0.97         1.58 o
   3  -7   4          3.49         -0.85         1.49 o
   4  -7   4         70.37         55.86         3.98 o
   5  -7   4          7.47          4.74         5.01 o
  -5  -6   4         79.94         66.64         5.77 o
  -4  -6   4        198.32        216.15         8.76 o
  -3  -6   4        778.79        758.75        22.64 o
  -2  -6   4        432.59        417.43         6.61 o
  -1  -6   4        255.18        260.12         6.68 o
   0  -6   4        665.09        649.93         8.53 o
   1  -6   4       2633.53       2656.45        28.24 o
   2  -6   4        478.04        467.47        12.82 o
   3  -6   4        494.50        515.76         8.54 o
   4  -6   4        294.11        332.68         6.98 o
   5  -6   4        324.04        358.81        18.97 o
  -6  -5   4          0.50         -3.11         3.11 o
  -5  -5   4          0.00         -1.30         2.84 o
  -4  -5   4          4.33          7.25         3.07 o
  -3  -5   4         36.24         45.15         2.58 o
  -2  -5   4          8.29          8.62         1.66 o
  -1  -5   4         12.80         11.33         1.37 o
   0  -5   4        191.30        206.57         3.35 o
   1  -5   4         33.33         38.03         1.40 o
   2  -5   4         19.68         20.45         1.80 o
   3  -5   4          0.07         -1.21         2.14 o
   4  -5   4         57.56         67.02         2.52 o
   5  -5   4         12.23         12.81         5.65 o
  -6  -4   4        239.57        226.49         8.12 o
  -5  -4   4         65.15         64.37         5.69 o
  -4  -4   4        217.27        182.70         4.97 o
  -3  -4   4       1152.17       1126.26        17.11 o
  -2  -4   4       2243.04       2383.55        26.66 o
  -1  -4   4       1039.93       1011.22        12.73 o
   0  -4   4       1373.10       1433.78        13.82 o
   1  -4   4       4036.91       4202.51        40.34 o
   2  -4   4       1390.35       1414.64        17.25 o
   3  -4   4        392.17        379.40         6.64 o
   4  -4   4        486.46        534.20         8.66 o
   5  -4   4        138.80        114.39         3.79 o
   6  -4   4        101.06         86.00         4.19 o
  -6  -3   4          1.16          6.84         4.71 o
  -5  -3   4          0.02          2.90         2.68 o
  -4  -3   4          9.26         18.87         1.98 o
  -3  -3   4        107.74        133.23         4.24 o
  -2  -3   4        418.73        456.10         7.15 o
  -1  -3   4        649.22        590.67         7.10 o
   0  -3   4        117.52        259.27         3.53 o
   1  -3   4         98.03        136.07         2.40 o
   2  -3   4          0.05         -0.35         0.94 o
   3  -3   4        504.50        489.49         8.11 o
   4  -3   4         80.21         68.51         2.85 o
   5  -3   4        181.84        189.34         5.48 o
   6  -3   4          2.56          2.14         1.89 o
  -6  -2   4        162.88        159.07        10.88 o
  -5  -2   4        235.95        242.32         5.81 o
  -4  -2   4        415.55        359.65         6.49 o
  -3  -2   4        849.12        807.18        13.48 o
  -2  -2   4       4160.22       4398.87        42.70 o
  -1  -2   4       2273.30       2233.77        20.71 o
   0  -2   4        113.83        282.51         3.53 o
   1  -2   4       1169.77       1088.61         9.96 o
   2  -2   4        980.70       1007.91         9.75 o
   3  -2   4        616.09        633.62        14.46 o
   4  -2   4       1479.88       1514.27        23.93 o
   5  -2   4        375.79        372.51        26.32 o
   6  -2   4        289.01        316.77        12.16 o
  -6  -1   4          0.26         -0.89         2.41 o
  -5  -1   4         18.93         27.21         3.11 o
  -4  -1   4        206.42        213.71         4.60 o
  -3  -1   4          1.67          1.83         1.22 o
  -2  -1   4        117.11        190.08         2.97 o
  -1  -1   4       1346.93       1559.04        18.59 o
   0  -1   4        483.11        829.80         8.35 o
   1  -1   4        645.94        745.88         7.61 o
   2  -1   4        111.22        188.29         3.01 o
   3  -1   4         31.62         32.25         2.22 o
   4  -1   4        113.36        113.77         4.21 o
   5  -1   4          2.40          0.64         2.16 o
   6  -1   4          3.29          4.66         4.73 o
  -6   0   4         72.99         49.73         4.05 o
  -5   0   4        658.18        688.74        13.93 o
  -4   0   4        508.30        541.78         9.75 o
  -3   0   4        586.24        576.82         9.27 o
  -2   0   4       1755.55       1678.06        16.96 o
  -1   0   4       1033.28       1107.92        10.80 o
   0   0   4        643.05        671.17         8.55 o
   1   0   4       3658.16       4171.29        37.22 o
   2   0   4       3336.77       2824.11        25.83 o
   3   0   4         26.15         31.05         1.64 o
   4   0   4         90.18         85.22         8.33 o
   5   0   4        290.36        285.17         9.16 o
   6   0   4        323.65        332.74        10.57 o
  -6   1   4         13.11         19.33         2.84 o
  -5   1   4          3.69          3.23         2.02 o
  -4   1   4        117.55        102.24         3.77 o
  -3   1   4         88.63         88.41         2.78 o
  -2   1   4        182.44        175.05         3.03 o
  -1   1   4        372.25        315.00         3.91 o
   0   1   4        316.78        305.81         5.03 o
   1   1   4        771.49        645.82         7.40 o
   2   1   4        534.43        424.15         6.48 o
   3   1   4         33.70         26.42         1.64 o
   4   1   4         27.00         19.37         1.74 o
   5   1   4          6.21         -1.70         2.52 o
   6   1   4          1.52          4.04         3.02 o
  -6   2   4        281.21        256.16         7.54 o
  -5   2   4        446.06        515.37        10.95 o
  -4   2   4        355.27        365.06         6.50 o
  -3   2   4       1168.40       1164.77        16.84 o
  -2   2   4       1533.47       1551.37        17.12 o
  -1   2   4       1603.40       1682.06        17.28 o
   0   2   4         12.47          6.06         0.86 o
   1   2   4        880.23        930.01         9.58 o
   2   2   4       1583.19       1436.01        14.15 o
   3   2   4        198.48        218.42         4.29 o
   4   2   4        161.73        171.84         4.52 o
   5   2   4        561.65        515.78        10.42 o
   6   2   4        318.22        356.65        16.89 o
  -6   3   4         46.49         35.46         4.96 o
  -5   3   4         56.56         65.18         3.68 o
  -4   3   4        129.86         93.57         3.66 o
  -3   3   4        101.32         87.44         3.27 o
  -2   3   4         17.31         24.67         1.57 o
  -1   3   4         57.22         81.61         2.18 o
   0   3   4          0.96         -0.19         0.45 o
   1   3   4          0.41         -0.23         0.93 o
   2   3   4         62.16         66.63         3.06 o
   3   3   4         19.75         25.97         2.21 o
   4   3   4         11.16         13.16         2.52 o
   5   3   4        118.11        132.34         6.00 o
   6   3   4         34.77         33.18         7.04 o
  -6   4   4        139.09        138.40         4.76 o
  -5   4   4         99.75         91.46         3.95 o
  -4   4   4        837.11        926.05        15.63 o
  -3   4   4        550.94        544.03        10.78 o
  -2   4   4        300.77        301.99         6.10 o
  -1   4   4        488.14        497.62         6.35 o
   0   4   4       1091.64        972.62        10.27 o
   1   4   4        768.88        732.23         9.70 o
   2   4   4       1049.93       1033.93        12.79 o
   3   4   4        722.69        738.92        10.08 o
   4   4   4        569.84        553.25        11.07 o
   5   4   4        353.37        352.27        10.88 o
   6   4   4         76.24         79.98         9.92 o
  -6   5   4         26.30         27.22         2.29 o
  -5   5   4        106.95        100.80         5.49 o
  -4   5   4         26.44         19.07         5.02 o
  -3   5   4          0.36         -0.44         1.66 o
  -2   5   4         18.91         18.94         2.08 o
  -1   5   4         49.50         59.43         2.36 o
   0   5   4        184.47        185.45         3.97 o
   1   5   4        111.28        123.83         3.85 o
   2   5   4        745.75        745.05         9.52 o
   3   5   4         54.82         59.90         3.02 o
   4   5   4        103.67         88.94        12.44 o
   5   5   4          5.57          3.28         4.37 o
  -5   6   4          4.54          7.25         1.99 o
  -4   6   4        514.69        593.34        13.57 o
  -3   6   4        251.40        249.80         6.91 o
  -2   6   4         77.62         86.92         3.71 o
  -1   6   4        112.54         95.79         5.38 o
   0   6   4       1395.59       1466.89        17.38 o
   1   6   4        771.73        787.07         9.92 o
   2   6   4        879.18        957.11        15.49 o
   3   6   4         29.55         30.90         4.03 o
   4   6   4        153.38        171.03         8.17 o
   5   6   4        147.76        128.61         7.75 o
  -5   7   4          6.36          6.31         2.64 o
  -4   7   4          6.89          3.58         3.02 o
  -3   7   4          6.93          5.85         1.97 o
  -2   7   4         36.99         40.59         4.04 o
  -1   7   4          0.71          1.32         1.46 o
   0   7   4         99.65        106.46         3.46 o
   1   7   4          3.47          2.07         1.76 o
   2   7   4          1.64         -2.03         2.03 o
   3   7   4        179.98        168.21         8.31 o
   4   7   4         17.48          6.03         5.12 o
   5   7   4         15.30         23.00         6.36 o
  -5   8   4         39.18         35.20         3.80 o
  -4   8   4        111.32        107.84         7.38 o
  -3   8   4        429.68        387.97        15.30 o
  -2   8   4        506.80        488.19        10.66 o
  -1   8   4        411.34        421.63         9.93 o
   0   8   4         40.43         47.84         3.88 o
   1   8   4        206.50        211.79         8.86 o
   2   8   4        582.87        517.22        17.02 o
   3   8   4        342.11        342.31        16.83 o
   4   8   4        239.22        239.51        14.24 o
  -4   9   4          1.89          5.27         2.52 o
  -3   9   4        161.99        156.57         6.95 o
  -2   9   4          0.76          0.88         2.67 o
  -1   9   4         54.40         59.64         5.17 o
   0   9   4         67.82         60.07         5.58 o
   1   9   4         27.13         19.29         4.12 o
   2   9   4          0.02          5.54         4.94 o
   3   9   4          0.04          1.30         5.23 o
   4   9   4          0.95         -1.56         5.58 o
  -3  10   4        151.77        162.30         7.41 o
  -2  10   4        225.10        266.39        13.97 o
  -1  10   4        404.95        394.13        12.67 o
   0  10   4        220.08        195.25         8.95 o
   1  10   4        451.11        448.55        17.32 o
   2  10   4        259.92        288.48        16.49 o
   3  10   4        184.61        206.72        14.09 o
  -2  11   4         15.35         25.66         6.39 o
  -1  11   4          0.77          2.23         5.07 o
   0  11   4          0.02         -0.18         3.48 o
   1  11   4          7.51         23.13         7.03 o
   2  11   4          1.88          9.52         6.27 o
  -1 -12   5          0.06         -1.52         3.63 o
   0 -12   5         16.28         25.67         7.19 o
   1 -12   5          8.78          1.28         5.03 o
  -2 -11   5         15.57          8.93         4.13 o
  -1 -11   5        363.19        370.02        17.67 o
   0 -11   5        308.17        318.22         8.77 o
   1 -11   5        270.51        267.51        14.65 o
   2 -11   5        231.21        245.55         9.50 o
   3 -11   5         92.47         94.95         6.40 o
  -3 -10   5          6.48         11.41         4.14 o
  -2 -10   5         82.87         80.36        11.40 o
  -1 -10   5        101.07        112.55         5.83 o
   0 -10   5        216.76        207.88        10.07 o
   1 -10   5         60.74         56.03         5.26 o
   2 -10   5         13.89         11.55         2.55 o
   3 -10   5         17.21         17.85         4.50 o
  -4  -9   5        140.06        170.59        12.34 o
  -3  -9   5        108.92         99.15        10.47 o
  -2  -9   5        203.74        237.30         7.92 o
  -1  -9   5        458.52        421.91        17.93 o
   0  -9   5        244.49        252.54         7.29 o
   1  -9   5        212.98        199.42         4.45 o
   2  -9   5        321.87        309.27        11.07 o
   3  -9   5        177.40        197.88        10.64 o
   4  -9   5        264.17        251.52         6.61 o
  -4  -8   5         69.90         68.53         8.65 o
  -3  -8   5         40.11         45.79         7.29 o
  -2  -8   5         61.36         86.03         7.84 o
  -1  -8   5         82.44         66.49         4.91 o
   0  -8   5          0.01         -0.04         1.57 o
   1  -8   5          0.04          0.81         1.27 o
   2  -8   5          3.16         10.16         1.98 o
   3  -8   5         65.67         58.01         4.57 o
   4  -8   5          2.33          3.16         1.84 o
   5  -8   5          8.74          0.54         5.70 o
  -5  -7   5        220.08        245.26        13.75 o
  -4  -7   5        515.92        454.98        19.21 o
  -3  -7   5        341.58        342.95        16.50 o
  -2  -7   5        132.98        172.66         4.09 o
  -1  -7   5         19.58         21.32         2.58 o
   0  -7   5        399.46        410.32         5.84 o
   1  -7   5        621.92        625.38         8.18 o
   2  -7   5        357.82        385.60         7.48 o
   3  -7   5         36.35         40.10         2.74 o
   4  -7   5        490.43        504.34        10.22 o
   5  -7   5        295.67        282.18        17.21 o
  -5  -6   5          2.63         -1.82         3.19 o
  -4  -6   5         33.33         32.00         4.60 o
  -3  -6   5         47.04         47.17         5.13 o
  -2  -6   5          8.69          5.02         1.76 o
  -1  -6   5         23.72         23.28         2.43 o
   0  -6   5        129.13        176.48         3.34 o
   1  -6   5          2.07          3.69         1.00 o
   2  -6   5          0.00          0.56         2.45 o
   3  -6   5        117.82        104.71         4.47 o
   4  -6   5         41.90         32.58         3.74 o
   5  -6   5         21.12         19.12         2.79 o
  -6  -5   5        114.07        124.68         8.74 o
  -5  -5   5         32.54         33.33         4.59 o
  -4  -5   5        126.10        146.30         9.32 o
  -3  -5   5       1385.66       1348.59        20.44 o
  -2  -5   5        733.79        727.14        10.04 o
  -1  -5   5        249.91        245.17         4.32 o
   0  -5   5       2183.58       2288.83        23.06 o
   1  -5   5       4059.97       4038.07        42.49 o
   2  -5   5       1006.47        985.17        16.91 o
   3  -5   5        348.56        360.24         7.17 o
   4  -5   5        251.30        218.70         6.62 o
   5  -5   5        289.33        306.66         7.76 o
  -6  -4   5         13.81         13.57         3.53 o
  -5  -4   5          5.34          7.57         3.12 o
  -4  -4   5         85.67        106.03         4.91 o
  -3  -4   5        251.26        257.44         7.32 o
  -2  -4   5         57.86         56.76         2.39 o
  -1  -4   5          8.98          6.84         1.25 o
   0  -4   5        297.35        307.95         4.27 o
   1  -4   5         95.61        110.18         2.29 o
   2  -4   5         11.56         17.60         2.40 o
   3  -4   5         75.50         81.03         3.76 o
   4  -4   5          7.13         21.23         2.22 o
   5  -4   5         93.73         69.30         4.12 o
   6  -4   5          8.08          7.48         2.05 o
  -6  -3   5        112.58        117.44        11.08 o
  -5  -3   5         41.34         41.62         4.32 o
  -4  -3   5         63.21         92.07         4.02 o
  -3  -3   5       1080.69       1041.70        20.41 o
  -2  -3   5        494.31        479.37         7.90 o
  -1  -3   5        672.15        644.78         7.83 o
   0  -3   5        786.56        756.13         8.10 o
   1  -3   5       1073.40       1063.09        10.59 o
   2  -3   5       1313.11       1335.50        14.81 o
   3  -3   5       2621.14       2671.96        35.71 o
   4  -3   5        246.06        195.63         6.27 o
   5  -3   5        415.21        437.56        11.04 o
   6  -3   5        258.87        255.27         9.90 o
  -6  -2   5         25.10         31.25         6.57 o
  -5  -2   5          4.04          6.26         2.01 o
  -4  -2   5         62.25         84.14         3.32 o
  -3  -2   5        241.19        249.08         6.49 o
  -2  -2   5         48.88         75.12         2.38 o
  -1  -2   5       2234.53       2283.47        22.91 o
   0  -2   5       2008.47       1982.47        18.59 o
   1  -2   5         21.74         19.16         1.11 o
   2  -2   5          6.05          2.07         0.89 o
   3  -2   5          6.03          9.78         1.82 o
   4  -2   5         72.97         66.62         5.04 o
   5  -2   5         23.13         14.50         2.80 o
   6  -2   5          6.75          6.16         2.71 o
  -6  -1   5        263.02        207.63         9.24 o
  -5  -1   5        419.60        429.88        11.95 o
  -4  -1   5        629.24        616.13         9.46 o
  -3  -1   5        488.44        481.70         6.96 o
  -2  -1   5        132.38        159.70         3.39 o
  -1  -1   5       2092.68       1886.83        17.89 o
   0  -1   5       2086.63       2121.43        20.04 o
   1  -1   5       1024.67        903.67         9.87 o
   2  -1   5       1010.18       1050.18        11.59 o
   3  -1   5        449.38        474.06         6.83 o
   4  -1   5         34.97         35.96         3.00 o
   5  -1   5        441.47        431.85        11.89 o
   6  -1   5        210.70        252.93         8.81 o
  -6   0   5         56.62         49.83         4.18 o
  -5   0   5          4.70          9.90         1.96 o
  -4   0   5          2.33          2.82         1.66 o
  -3   0   5         20.79         22.39         1.81 o
  -2   0   5        324.91        272.77         4.51 o
  -1   0   5          1.78          0.85         0.55 o
   0   0   5        334.37        338.95         4.67 o
   1   0   5        714.69        610.10         6.79 o
   2   0   5          2.18         -0.74         0.90 o
   3   0   5          1.57          1.42         0.63 o
   4   0   5         10.37          9.15         1.43 o
   5   0   5         25.49         24.60         3.60 o
   6   0   5          1.53          6.64         3.09 o
  -6   1   5         73.79         79.64         4.83 o
  -5   1   5        200.57        204.18        12.49 o
  -4   1   5        579.32        641.82        10.01 o
  -3   1   5       1168.56       1178.45        15.27 o
  -2   1   5       2869.76       3106.58        35.16 o
  -1   1   5       4388.85       4058.79        39.01 o
   0   1   5       3233.28       3259.02        29.71 o
   1   1   5       2515.55       2196.07        21.99 o
   2   1   5        762.61        883.48        10.84 o
   3   1   5        326.86        324.50         5.36 o
   4   1   5        359.73        357.89         6.11 o
   5   1   5        283.67        281.38         9.82 o
   6   1   5        150.65        158.18        10.91 o
  -6   2   5        121.70        123.66         5.48 o
  -5   2   5          1.62          0.29         1.98 o
  -4   2   5         46.42         48.08         2.92 o
  -3   2   5        143.64        148.05         4.42 o
  -2   2   5        104.20        108.85         3.09 o
  -1   2   5          1.85          0.61         0.91 o
   0   2   5        316.46        394.70         5.03 o
   1   2   5          3.08          1.38         0.97 o
   2   2   5        129.38        118.88         2.93 o
   3   2   5         70.38         66.90         2.80 o
   4   2   5        236.80        214.55         6.35 o
   5   2   5         11.02          5.91         3.33 o
   6   2   5          6.13          6.85         5.06 o
  -6   3   5         81.35         89.83         4.52 o
  -5   3   5        453.82        426.90         9.87 o
  -4   3   5        223.11        188.71         4.99 o
  -3   3   5        372.36        343.78         6.99 o
  -2   3   5        380.88        384.50         6.57 o
  -1   3   5        166.67        150.88         3.19 o
   0   3   5       1208.70       1157.81        12.61 o
   1   3   5        863.17        866.14         9.47 o
   2   3   5        132.50        137.51         3.66 o
   3   3   5        828.70        844.42        12.26 o
   4   3   5       1431.32       1416.99        29.42 o
   5   3   5        200.89        214.29         8.40 o
   6   3   5        105.30         98.81        10.50 o
  -6   4   5         61.35         70.31         4.47 o
  -5   4   5          7.46          3.51         1.98 o
  -4   4   5          9.60          8.38         1.86 o
  -3   4   5        102.73        126.89         4.93 o
  -2   4   5        264.98        270.86         7.10 o
  -1   4   5        343.13        374.58         5.93 o
   0   4   5         25.86         24.77         1.65 o
   1   4   5        241.36        253.63         4.59 o
   2   4   5         11.13          9.60         1.77 o
   3   4   5          0.55         -0.22         1.64 o
   4   4   5          1.24         -2.00         2.83 o
   5   4   5         10.59         22.92         4.90 o
  -5   5   5        346.09        335.85        12.27 o
  -4   5   5        344.85        287.66        10.94 o
  -3   5   5        854.73        926.49        17.03 o
  -2   5   5        127.04        114.44         8.31 o
  -1   5   5        161.99        179.41         4.00 o
   0   5   5       1152.62       1169.09        16.07 o
   1   5   5       1068.81       1066.10        12.59 o
   2   5   5         87.42         83.71         3.71 o
   3   5   5         63.00         59.81         3.57 o
   4   5   5        288.78        325.59        10.99 o
   5   5   5        161.50        141.90         7.54 o
  -5   6   5          1.56          1.60         2.15 o
  -4   6   5          7.96          1.99         2.32 o
  -3   6   5         67.78         65.45         3.76 o
  -2   6   5        103.42         95.39         5.45 o
  -1   6   5          5.44          6.32         1.59 o
   0   6   5        128.70        151.82         4.09 o
   1   6   5        166.37        168.85         4.28 o
   2   6   5        244.02        254.74         6.57 o
   3   6   5         40.87         42.72         3.54 o
   4   6   5          0.28          1.58         3.05 o
   5   6   5          0.01          1.97         4.91 o
  -5   7   5         54.27         63.81         4.15 o
  -4   7   5        394.06        364.11        10.31 o
  -3   7   5        745.78        755.52        17.78 o
  -2   7   5        447.78        480.67        10.55 o
  -1   7   5         95.29         98.26         4.69 o
   0   7   5        440.21        395.39         7.48 o
   1   7   5        854.42        881.57        17.31 o
   2   7   5        379.51        395.59        12.99 o
   3   7   5        303.36        304.69        15.41 o
   4   7   5        104.38         83.59         9.37 o
  -4   8   5          9.01          8.43         3.95 o
  -3   8   5         13.98          8.59         2.90 o
  -2   8   5         11.20         27.16         3.14 o
  -1   8   5        162.44        130.19         5.40 o
   0   8   5        130.32        133.47         7.19 o
   1   8   5        229.30        237.86        13.57 o
   2   8   5          4.61         -0.08         4.83 o
   3   8   5          0.06          1.51         4.77 o
   4   8   5         30.86         33.91         7.45 o
  -4   9   5         76.84         84.95         7.90 o
  -3   9   5         10.54          5.62         4.40 o
  -2   9   5        140.60        160.10        10.92 o
  -1   9   5         59.86         53.25         6.42 o
   0   9   5        155.85        156.29         7.95 o
   1   9   5        253.81        229.98         9.97 o
   2   9   5        548.47        651.53        25.86 o
   3   9   5        139.05        107.64        11.34 o
  -3  10   5          0.83         -0.13         4.32 o
  -2  10   5          0.05          6.45         4.81 o
  -1  10   5         40.65         31.31         6.87 o
   0  10   5         25.85         24.77         4.64 o
   1  10   5         13.27         11.50         5.68 o
   2  10   5          0.38          2.10         5.43 o
  -1  11   5        102.43         86.78        10.34 o
   0  11   5         32.15         29.95         5.20 o
   1  11   5        174.19        154.84        12.47 o
  -2 -11   6          0.89         -0.39         3.77 o
  -1 -11   6         47.97         44.04         4.53 o
   0 -11   6         11.43          7.36         2.75 o
   1 -11   6         37.80         44.58         7.53 o
   2 -11   6         86.85         86.62         9.33 o
  -3 -10   6        155.88        160.28         9.10 o
  -2 -10   6        442.65        432.42        13.83 o
  -1 -10   6        205.95        198.00         7.20 o
   0 -10   6        133.44        145.21         5.86 o
   1 -10   6        135.45        129.56         4.46 o
   2 -10   6         99.40        128.87         6.90 o
   3 -10   6        114.27        122.98         8.87 o
  -4  -9   6          5.53          5.76         4.54 o
  -3  -9   6          2.88          4.55         3.74 o
  -2  -9   6         11.92          7.30         3.77 o
  -1  -9   6          0.98          2.50         2.60 o
   0  -9   6        124.90        130.17         5.36 o
   1  -9   6         59.83         61.43         3.23 o
   2  -9   6         91.38        114.53         5.09 o
   3  -9   6          2.22          2.24         3.17 o
   4  -9   6          2.30          1.05         2.19 o
  -4  -8   6        161.92        170.41         8.96 o
  -3  -8   6        261.75        245.28        10.04 o
  -2  -8   6        255.26        224.44         7.68 o
  -1  -8   6        772.51        831.16        20.57 o
   0  -8   6        789.95        807.79        15.14 o
   1  -8   6        658.01        660.32        19.41 o
   2  -8   6         35.13         50.70         3.15 o
   3  -8   6        220.45        225.93        15.74 o
   4  -8   6        459.01        445.54         9.95 o
  -5  -7   6         12.62         20.47         6.36 o
  -4  -7   6          4.60          8.91         4.93 o
  -3  -7   6          2.12         -2.96         3.32 o
  -2  -7   6         25.18         13.64         3.43 o
  -1  -7   6         63.16         70.62         3.46 o
   0  -7   6         14.83         12.01         1.33 o
   1  -7   6         32.12         36.00         1.98 o
   2  -7   6          2.55          0.53         1.89 o
   3  -7   6         63.09         61.81         3.87 o
   4  -7   6         16.20         16.10         2.50 o
   5  -7   6         38.97         34.67         2.69 o
  -5  -6   6         53.23         51.65         7.38 o
  -4  -6   6        379.78        433.28        13.46 o
  -3  -6   6        312.10        272.60        11.71 o
  -2  -6   6         13.35         12.25         2.37 o
  -1  -6   6         76.65         77.36         4.13 o
   0  -6   6        597.80        637.28         9.96 o
   1  -6   6        761.40        700.05        11.69 o
   2  -6   6        231.90        238.50         6.50 o
   3  -6   6        341.12        352.76         7.17 o
   4  -6   6        714.47        736.90        14.25 o
   5  -6   6        746.31        795.17        22.05 o
  -5  -5   6          0.19          0.53         3.03 o
  -4  -5   6         50.17         32.10         4.42 o
  -3  -5   6         54.70         51.33         4.68 o
  -2  -5   6         30.66         31.89         2.37 o
  -1  -5   6         63.42         71.59         3.35 o
   0  -5   6         66.50         67.73         2.70 o
   1  -5   6         13.74         12.54         1.56 o
   2  -5   6          5.76          8.14         1.29 o
   3  -5   6         98.99         95.60         3.64 o
   4  -5   6          5.60          3.76         2.27 o
   5  -5   6         61.86         61.72         5.09 o
  -6  -4   6        115.45        126.44         6.84 o
  -5  -4   6        101.81        134.05         7.06 o
  -4  -4   6        756.58        774.19        15.44 o
  -3  -4   6        229.75        223.56         6.03 o
  -2  -4   6        361.27        348.60         6.09 o
  -1  -4   6        602.83        582.67        10.34 o
   0  -4   6       1146.44       1147.56        13.71 o
   1  -4   6        165.39        172.44         3.95 o
   2  -4   6        850.11        828.05        10.76 o
   3  -4   6         44.48         42.55         3.21 o
   4  -4   6        188.86        230.75        13.49 o
   5  -4   6        131.41        117.11         5.27 o
  -6  -3   6          2.03          2.97         5.03 o
  -5  -3   6          2.85          4.69         3.07 o
  -4  -3   6        144.42        172.93         5.34 o
  -3  -3   6          6.02          6.22         1.66 o
  -2  -3   6         91.74         86.65         3.69 o
  -1  -3   6         54.46         67.20         2.57 o
   0  -3   6         10.30         18.61         1.20 o
   1  -3   6        221.69        195.75         3.42 o
   2  -3   6          3.79          2.43         1.19 o
   3  -3   6        814.61        822.27        13.11 o
   4  -3   6         32.40         44.99         3.96 o
   5  -3   6          0.06         -2.11         2.11 o
   6  -3   6          6.90         10.82         2.89 o
  -6  -2   6         40.27         47.83         7.91 o
  -5  -2   6        281.63        260.98         6.44 o
  -4  -2   6        556.69        539.37         8.20 o
  -3  -2   6         75.41         73.55         2.82 o
  -2  -2   6        638.19        606.70         8.97 o
  -1  -2   6       2405.71       2544.03        27.26 o
   0  -2   6       1467.78       1466.74        17.64 o
   1  -2   6        967.43        993.44        10.30 o
   2  -2   6       1471.70       1510.06        15.83 o
   3  -2   6        638.67        655.52         8.76 o
   4  -2   6        876.39        935.47        16.75 o
   5  -2   6        391.01        380.24        11.04 o
   6  -2   6        120.71        123.32         6.26 o
  -6  -1   6         25.92         42.88         9.78 o
  -5  -1   6          1.85          0.88         1.52 o
  -4  -1   6          1.59          3.58         1.52 o
  -3  -1   6         44.18         51.84         2.49 o
  -2  -1   6         65.30         66.85         2.85 o
  -1  -1   6         54.50         39.38         1.76 o
   0  -1   6         40.91         50.91         1.88 o
   1  -1   6          1.73          3.47         1.11 o
   2  -1   6        136.81        125.44         3.45 o
   3  -1   6        171.41        177.65         3.91 o
   4  -1   6        152.88        153.72         6.55 o
   5  -1   6          3.87          3.31         2.68 o
   6  -1   6          0.02         -2.18         2.82 o
  -6   0   6          4.11          1.98         3.54 o
  -5   0   6        206.32        175.88         4.91 o
  -4   0   6        375.84        364.83         6.10 o
  -3   0   6        444.00        448.37         6.95 o
  -2   0   6        476.63        451.71         7.31 o
  -1   0   6        456.15        483.63         6.35 o
   0   0   6        753.54        742.62         8.75 o
   1   0   6       2236.76       2425.86        24.33 o
   2   0   6       1519.30       1569.30        16.70 o
   3   0   6       1050.96       1026.65        13.61 o
   4   0   6        574.23        580.15         9.46 o
   5   0   6        403.75        433.29        12.84 o
   6   0   6        112.05         88.87         8.82 o
  -6   1   6          7.83         10.96         2.97 o
  -5   1   6          5.76         10.36         2.24 o
  -4   1   6         30.79         45.74         2.77 o
  -3   1   6          8.15          7.42         1.83 o
  -2   1   6        992.23       1035.59        14.28 o
  -1   1   6         51.94         44.63         2.40 o
   0   1   6         72.48         59.45         2.63 o
   1   1   6        372.30        388.41         5.21 o
   2   1   6        625.54        639.05         8.72 o
   3   1   6         18.60         20.85         1.96 o
   4   1   6          4.11          3.84         1.92 o
   5   1   6          7.28          8.82         4.59 o
   6   1   6          3.08          7.03         4.75 o
  -6   2   6        256.18        271.45         8.24 o
  -5   2   6         95.87        100.74         5.03 o
  -4   2   6        212.13        210.61         6.34 o
  -3   2   6        862.88        903.48        12.56 o
  -2   2   6        812.41        794.97        13.46 o
  -1   2   6       1168.97       1221.42        14.38 o
   0   2   6       1164.98       1278.82        14.95 o
   1   2   6        452.03        454.25         6.24 o
   2   2   6         85.96         74.38         2.86 o
   3   2   6        388.75        367.90         6.29 o
   4   2   6        193.38        196.42         5.55 o
   5   2   6         74.42         76.96        10.60 o
   6   2   6         25.52         22.41         6.12 o
  -6   3   6          0.80          5.73         2.45 o
  -5   3   6         45.24         41.71         3.87 o
  -4   3   6         22.04         19.41         2.42 o
  -3   3   6          4.73          4.54         1.95 o
  -2   3   6        137.99        136.77         3.90 o
  -1   3   6          3.85          4.78         1.35 o
   0   3   6        308.03        279.09         4.68 o
   1   3   6        201.04        205.76         3.83 o
   2   3   6         23.60         24.11         1.99 o
   3   3   6          1.19          0.50         1.85 o
   4   3   6          1.60          9.20         3.00 o
   5   3   6         21.55         15.34         7.51 o
  -5   4   6         44.18         35.77         4.03 o
  -4   4   6        641.65        648.70        20.05 o
  -3   4   6        736.78        691.22        11.97 o
  -2   4   6        323.46        312.88         7.86 o
  -1   4   6       1056.83       1107.73        13.79 o
   0   4   6       2304.91       2334.51        33.71 o
   1   4   6        399.60        418.34         6.88 o
   2   4   6        386.35        376.88         7.29 o
   3   4   6        849.68        889.03        20.98 o
   4   4   6        719.39        624.93        16.50 o
   5   4   6        215.63        225.50         9.04 o
  -5   5   6         33.36         46.35         4.10 o
  -4   5   6          3.10          7.40         2.81 o
  -3   5   6          2.02          1.30         2.70 o
  -2   5   6          5.71          2.80         1.54 o
  -1   5   6         10.01         14.74         1.86 o
   0   5   6         59.84         64.38         3.00 o
   1   5   6          0.04          1.70         1.86 o
   2   5   6        177.48        187.60         6.69 o
   3   5   6         32.19         25.37         3.45 o
   4   5   6        116.19        153.93         7.84 o
   5   5   6         19.42         15.33         6.97 o
  -5   6   6         93.58        101.94         5.50 o
  -4   6   6        465.24        499.98        13.29 o
  -3   6   6        331.78        325.54         8.28 o
  -2   6   6         35.60         24.01         4.02 o
  -1   6   6        346.97        337.15         7.80 o
   0   6   6        810.40        828.88        11.46 o
   1   6   6        273.69        273.10         8.95 o
   2   6   6        399.13        418.49         9.14 o
   3   6   6         80.30         77.49         8.86 o
   4   6   6        135.75        127.00        10.06 o
  -4   7   6         31.74         27.40         3.82 o
  -3   7   6         32.91         37.97         5.01 o
  -2   7   6        102.74         74.21         4.55 o
  -1   7   6          0.02         -0.17         2.20 o
   0   7   6         52.62         56.88         4.48 o
   1   7   6          2.65          6.35         2.72 o
   2   7   6        133.36        134.34         8.02 o
   3   7   6         79.06         69.57         8.98 o
   4   7   6         14.39         11.62         5.86 o
  -4   8   6         59.45         61.76         7.08 o
  -3   8   6        127.41        126.12         6.65 o
  -2   8   6        140.70         91.98         6.42 o
  -1   8   6        430.81        476.59        14.08 o
   0   8   6         89.44         90.49         6.55 o
   1   8   6        119.22        151.31         6.47 o
   2   8   6         47.11         48.59         8.18 o
   3   8   6         78.09         79.29        10.04 o
  -3   9   6         31.81         26.49         6.01 o
  -2   9   6          8.12         -3.48         3.73 o
  -1   9   6          4.70         13.44         3.85 o
   0   9   6          6.64          2.16         3.40 o
   1   9   6         38.21         39.59         7.46 o
   2   9   6          7.68          8.29         6.10 o
   3   9   6          6.06          1.91         6.36 o
  -2  10   6         89.21         92.18         9.94 o
  -1  10   6         41.28         50.26         7.94 o
   0  10   6        228.48        263.46        11.09 o
   1  10   6        352.68        350.72        18.72 o
  -1 -11   7        122.93        147.60         8.28 o
   0 -11   7        189.59        208.25         7.33 o
   1 -11   7        244.57        226.81        14.14 o
  -3 -10   7          6.82         11.99         8.71 o
  -2 -10   7         87.35         66.63         6.36 o
  -1 -10   7          5.97         13.65         3.25 o
   0 -10   7         31.41         39.15         3.82 o
   1 -10   7         15.09         20.09         2.87 o
   2 -10   7          1.45          0.37         4.41 o
   3 -10   7          8.07          8.36         5.46 o
  -3  -9   7        150.31        144.70        10.00 o
  -2  -9   7        567.38        524.13        15.49 o
  -1  -9   7        646.78        648.41        14.24 o
   0  -9   7        459.27        470.99        11.06 o
   1  -9   7         90.61        104.96         6.22 o
   2  -9   7        172.90        121.08         6.69 o
   3  -9   7        236.67        268.68        12.18 o
  -4  -8   7          0.02          7.20         4.15 o
  -3  -8   7          1.60          1.91         3.58 o
  -2  -8   7         35.38         33.03         4.95 o
  -1  -8   7          0.58         -1.62         2.37 o
   0  -8   7         13.96         14.88         5.41 o
   1  -8   7        118.56        117.64         4.30 o
   2  -8   7         15.55         16.65         4.47 o
   3  -8   7          5.94          2.33         2.29 o
   4  -8   7          1.82          3.22         4.13 o
  -4  -7   7        209.09        183.66         9.03 o
  -3  -7   7        267.31        288.99        16.13 o
  -2  -7   7        473.96        460.04        11.21 o
  -1  -7   7        236.44        224.65         7.11 o
   0  -7   7        440.86        460.25         9.13 o
   1  -7   7        203.15        218.21         5.57 o
   2  -7   7        185.42        180.05         6.01 o
   3  -7   7        300.38        291.29         9.65 o
   4  -7   7        497.14        560.78        14.02 o
  -5  -6   7         60.65         51.49         6.35 o
  -4  -6   7         57.80         34.35         4.88 o
  -3  -6   7        212.56        236.17        11.40 o
  -2  -6   7          0.31          1.25         2.03 o
  -1  -6   7          0.13          1.29         1.71 o
   0  -6   7          1.10         -0.33         1.44 o
   1  -6   7          1.31          1.74         1.86 o
   2  -6   7         26.98         32.12         2.04 o
   3  -6   7         71.45         68.33         3.99 o
   4  -6   7         17.90          8.45         2.65 o
   5  -6   7         53.68         45.77         3.90 o
  -5  -5   7        412.51        382.36        13.61 o
  -4  -5   7         86.80         68.88         4.88 o
  -3  -5   7        234.14        270.83        10.27 o
  -2  -5   7        323.81        342.68         8.42 o
  -1  -5   7        623.60        662.71         8.87 o
   0  -5   7        473.70        461.29         8.32 o
   1  -5   7        654.53        682.58         9.97 o
   2  -5   7        197.24        194.80         3.96 o
   3  -5   7        659.90        644.87        15.41 o
   4  -5   7        214.36        241.42        11.13 o
   5  -5   7         38.29         35.09         3.70 o
  -5  -4   7         74.52         63.32         4.82 o
  -4  -4   7         45.87         32.63         3.71 o
  -3  -4   7         12.90         21.59         3.97 o
  -2  -4   7         18.11         17.73         2.46 o
  -1  -4   7        178.21        177.50         3.97 o
   0  -4   7        357.51        383.64         6.86 o
   1  -4   7         46.30         35.46         2.17 o
   2  -4   7        365.34        378.76         6.28 o
   3  -4   7          2.80          0.80         1.92 o
   4  -4   7         21.93         25.79         3.48 o
   5  -4   7          4.06         -1.04         2.47 o
  -5  -3   7        455.55        485.01        11.36 o
  -4  -3   7        241.11        257.40         7.81 o
  -3  -3   7        225.30        223.78         5.57 o
  -2  -3   7        866.63        906.68        10.79 o
  -1  -3   7       1583.04       1565.05        18.89 o
   0  -3   7        543.29        538.03         6.99 o
   1  -3   7         17.11         20.41         1.62 o
   2  -3   7         79.98         84.04         2.77 o
   3  -3   7       1270.01       1286.73        21.94 o
   4  -3   7        472.10        465.14        10.30 o
   5  -3   7        198.83        200.38         7.79 o
  -6  -2   7         11.31          5.02         5.58 o
  -5  -2   7          0.43          4.41         2.25 o
  -4  -2   7         14.96         11.98         2.97 o
  -3  -2   7         17.02         21.05         1.94 o
  -2  -2   7          0.83         -0.71         1.98 o
  -1  -2   7          6.74          5.73         1.33 o
   0  -2   7        160.89        180.73         3.68 o
   1  -2   7          0.27          0.66         1.23 o
   2  -2   7        113.46        112.59         2.89 o
   3  -2   7        312.34        341.79         5.77 o
   4  -2   7          6.31          5.18         2.31 o
   5  -2   7         37.40         42.81         4.39 o
  -6  -1   7         50.48         35.20         7.36 o
  -5  -1   7        326.90        372.76         7.73 o
  -4  -1   7        522.08        514.71         8.93 o
  -3  -1   7         16.87         19.38         2.07 o
  -2  -1   7         17.72         18.97         2.08 o
  -1  -1   7        202.63        187.74         3.61 o
   0  -1   7       1564.41       1628.79        16.20 o
   1  -1   7        805.89        808.27        11.43 o
   2  -1   7       1201.82       1208.00        21.19 o
   3  -1   7        571.48        511.60         9.14 o
   4  -1   7        518.92        491.19        18.68 o
   5  -1   7        157.08        139.16         6.99 o
  -6   0   7          0.31         -3.11         3.11 o
  -5   0   7          0.73          2.08         3.59 o
  -4   0   7         62.25         56.00         2.78 o
  -3   0   7        149.76        156.64         4.29 o
  -2   0   7         91.79         78.08         3.25 o
  -1   0   7         73.98         74.62         3.20 o
   0   0   7        509.60        550.83         7.30 o
   1   0   7        103.18        110.59         3.29 o
   2   0   7         70.15         89.79         2.97 o
   3   0   7         29.97         35.83         2.46 o
   4   0   7          5.58          5.42         1.87 o
   5   0   7         63.25         56.00         7.50 o
  -6   1   7         58.69         41.11         5.23 o
  -5   1   7         92.55        107.08         9.24 o
  -4   1   7        371.11        426.83         6.93 o
  -3   1   7        268.13        264.46         6.26 o
  -2   1   7        438.52        440.03         7.55 o
  -1   1   7        580.09        605.74         9.28 o
   0   1   7       1230.03       1227.47        12.83 o
   1   1   7        766.40        750.31        10.49 o
   2   1   7        376.39        383.73         6.43 o
   3   1   7        202.85        215.81         5.06 o
   4   1   7        512.40        469.90        10.41 o
   5   1   7        108.97        117.36        10.62 o
  -5   2   7          6.44          8.68         2.62 o
  -4   2   7        167.43        118.22         5.15 o
  -3   2   7         35.78         44.82         2.70 o
  -2   2   7          6.45          5.13         1.73 o
  -1   2   7         42.67         42.03         2.36 o
   0   2   7         88.95         87.05         2.96 o
   1   2   7         19.00         19.11         1.82 o
   2   2   7         99.22         96.07         3.74 o
   3   2   7         75.92         52.98         3.99 o
   4   2   7         43.24         42.00         3.78 o
   5   2   7          8.50          9.63         2.95 o
  -5   3   7        154.51        165.31         6.62 o
  -4   3   7        358.45        380.18         9.31 o
  -3   3   7        420.04        360.75         8.00 o
  -2   3   7        532.95        538.56         8.89 o
  -1   3   7        826.60        785.78        10.49 o
   0   3   7        997.52        987.48        11.76 o
   1   3   7        740.77        674.46         9.72 o
   2   3   7        291.28        281.42         8.16 o
   3   3   7        650.93        649.68        13.80 o
   4   3   7        722.39        718.33        22.21 o
   5   3   7         79.06         91.35         6.16 o
  -5   4   7          2.90          4.25         2.87 o
  -4   4   7         21.17         31.08         3.96 o
  -3   4   7          6.52          2.48         2.17 o
  -2   4   7          3.91          5.07         1.95 o
  -1   4   7         15.58         13.54         1.94 o
   0   4   7        382.85        422.53         7.16 o
   1   4   7        338.09        349.77         7.93 o
   2   4   7         57.63         45.66         4.10 o
   3   4   7         16.11         23.24         3.86 o
   4   4   7         10.62         11.60         4.19 o
   5   4   7          2.08          1.41         3.34 o
  -5   5   7         99.12         79.32         5.64 o
  -4   5   7        128.34        136.11         6.77 o
  -3   5   7         92.31        103.65         6.21 o
  -2   5   7        231.61        228.69         6.94 o
  -1   5   7        554.89        577.79        11.09 o
   0   5   7        631.48        676.37        11.62 o
   1   5   7        996.75        990.07        19.20 o
   2   5   7        284.64        254.17         8.30 o
   3   5   7        275.55        285.38         8.85 o
   4   5   7        190.53        227.88        13.24 o
  -4   6   7         74.10         73.03         5.59 o
  -3   6   7         89.62         93.05         8.72 o
  -2   6   7          5.47          4.06         3.55 o
  -1   6   7          2.73         -0.69         2.87 o
   0   6   7         28.16         27.89         3.63 o
   1   6   7         10.44         11.80         3.02 o
   2   6   7         64.89         56.00         6.79 o
   3   6   7          0.30         -1.34         4.91 o
   4   6   7         53.04         53.36         8.08 o
  -4   7   7        167.75        168.67        10.96 o
  -3   7   7        165.02        152.70        10.56 o
  -2   7   7        744.36        761.55        19.13 o
  -1   7   7        353.46        343.82        11.54 o
   0   7   7         74.78         83.36         6.57 o
   1   7   7         23.52         32.87         3.82 o
   2   7   7        160.04        152.06         8.02 o
   3   7   7        153.42        196.95        13.02 o
  -3   8   7          2.07         -2.59         4.00 o
  -2   8   7          7.06         29.95         6.35 o
  -1   8   7          1.40          1.61         4.09 o
   0   8   7         20.01         15.18         4.08 o
   1   8   7         39.20         35.59         7.38 o
   2   8   7          0.26          8.63         5.51 o
   3   8   7          5.44          8.72         6.34 o
  -2   9   7        153.78        169.38        12.22 o
  -1   9   7        370.72        371.50        12.98 o
   0   9   7        293.46        240.40        10.35 o
   1   9   7         80.06         77.98        10.46 o
   2   9   7        193.68        206.37        14.25 o
   0  10   7         19.46         16.53         6.92 o
   0 -11   8          2.99          6.70         3.69 o
  -2 -10   8        191.47        213.07         9.95 o
  -1 -10   8        210.63        176.85         8.89 o
   0 -10   8         85.06         98.76         5.70 o
   1 -10   8        366.32        354.28         9.99 o
   2 -10   8        388.37        397.34        18.53 o
  -3  -9   8          2.24         -1.11         3.82 o
  -2  -9   8         23.91         33.59         9.47 o
  -1  -9   8         21.25         12.48         3.14 o
   0  -9   8        115.04        108.92         8.40 o
   1  -9   8          0.75         -0.72         2.14 o
   2  -9   8          0.01         -2.06         4.22 o
   3  -9   8          0.29         -1.67         3.15 o
  -3  -8   8        271.67        259.86        10.83 o
  -2  -8   8        200.00        211.44        18.12 o
  -1  -8   8        323.49        324.91        12.20 o
   0  -8   8        167.58        158.08         9.29 o
   1  -8   8        245.68        273.78         7.53 o
   2  -8   8        123.58        124.82         9.64 o
   3  -8   8        194.67        207.93        11.47 o
   4  -8   8         43.61         34.76         4.22 o
  -4  -7   8          5.64          7.15         4.68 o
  -3  -7   8          0.38         -3.33         3.33 o
  -2  -7   8          9.55         15.90         4.07 o
  -1  -7   8         11.05          3.74         2.69 o
   0  -7   8         94.70         66.53         4.45 o
   1  -7   8        116.66        120.45         5.07 o
   2  -7   8         19.65         23.62         3.22 o
   3  -7   8          3.65          7.74         3.81 o
   4  -7   8        110.08         88.26         5.81 o
  -4  -6   8        212.43        228.48         9.70 o
  -3  -6   8        398.56        359.87        17.42 o
  -2  -6   8        545.90        512.70        12.05 o
  -1  -6   8        854.58        867.02        16.99 o
   0  -6   8        700.95        674.14        13.72 o
   1  -6   8        292.78        310.57         7.99 o
   2  -6   8        853.21        847.40        13.35 o
   3  -6   8        516.24        555.01        27.86 o
   4  -6   8         26.86         16.08         3.40 o
  -5  -5   8         22.62         19.81         4.66 o
  -4  -5   8         17.45         28.83         3.81 o
  -3  -5   8         52.53         34.73         3.81 o
  -2  -5   8          0.57         -1.85         1.85 o
  -1  -5   8         80.52         69.81         6.02 o
   0  -5   8         36.58         34.98         2.58 o
   1  -5   8         31.09         35.82         2.47 o
   2  -5   8        310.39        298.04         6.48 o
   3  -5   8        125.92        115.90         6.08 o
   4  -5   8         31.45         49.24         4.62 o
   5  -5   8          1.25          0.65         3.27 o
  -5  -4   8         88.28         98.99         6.70 o
  -4  -4   8        234.01        231.45         7.82 o
  -3  -4   8        108.51         91.44         5.25 o
  -2  -4   8        404.05        354.28         8.04 o
  -1  -4   8       1282.36       1259.54        29.04 o
   0  -4   8        375.65        380.13        11.26 o
   1  -4   8          2.33          4.99         1.59 o
   2  -4   8       1368.96       1383.58        18.15 o
   3  -4   8        890.62        874.88        17.63 o
   4  -4   8        198.72        190.60         7.84 o
   5  -4   8         87.26         99.38         6.13 o
  -5  -3   8          2.32          3.35         2.85 o
  -4  -3   8          1.72         -2.52         2.52 o
  -3  -3   8         33.92         37.64         2.70 o
  -2  -3   8         52.23         40.38         3.19 o
  -1  -3   8          5.13          7.90         1.80 o
   0  -3   8         19.87         23.13         2.20 o
   1  -3   8        257.58        241.28         4.46 o
   2  -3   8         31.64         39.00         2.23 o
   3  -3   8         16.42         15.46         2.41 o
   4  -3   8          0.02          2.17         4.92 o
   5  -3   8          5.02          2.94         2.97 o
  -5  -2   8        458.44        464.69        11.07 o
  -4  -2   8        278.72        277.26         8.85 o
  -3  -2   8        135.90        146.01         4.57 o
  -2  -2   8        142.52        118.21         4.18 o
  -1  -2   8       1369.38       1502.59        18.10 o
   0  -2   8        188.16        194.85         4.12 o
   1  -2   8         12.99          9.83         1.63 o
   2  -2   8         23.30         15.82         1.68 o
   3  -2   8        228.32        240.96         5.78 o
   4  -2   8        240.00        245.24         7.53 o
   5  -2   8        211.52        218.05        12.42 o
  -5  -1   8          3.00          1.69         2.38 o
  -4  -1   8          6.47         10.04         2.18 o
  -3  -1   8          0.01         -0.89         1.70 o
  -2  -1   8         23.71         27.71         2.79 o
  -1  -1   8        388.27        391.14         6.17 o
   0  -1   8         61.41         46.69         2.37 o
   1  -1   8         95.02         93.46         3.74 o
   2  -1   8          2.11         -0.22         1.53 o
   3  -1   8         98.82         76.61         3.76 o
   4  -1   8          0.04         -1.49         1.58 o
   5  -1   8         25.33         17.97         5.35 o
  -5   0   8        200.35        196.36        19.19 o
  -4   0   8        159.13        159.93         5.32 o
  -3   0   8        634.10        645.45        11.48 o
  -2   0   8        493.79        490.90         8.48 o
  -1   0   8        672.51        658.66         8.72 o
   0   0   8       1055.36       1038.84        14.56 o
   1   0   8       1196.16       1164.25        20.26 o
   2   0   8        286.18        265.20         5.27 o
   3   0   8        701.96        689.96        12.08 o
   4   0   8        358.70        358.89         8.62 o
   5   0   8        169.69        175.61        11.76 o
  -5   1   8          8.49         10.33         4.38 o
  -4   1   8          2.69          8.65         2.49 o
  -3   1   8          1.41          0.99         1.93 o
  -2   1   8          0.04         -1.63         1.63 o
  -1   1   8         66.26         77.75         3.21 o
   0   1   8        343.97        341.65         6.74 o
   1   1   8        134.05        145.81         3.74 o
   2   1   8          6.81         13.47         1.94 o
   3   1   8         89.29         70.03         5.31 o
   4   1   8          6.90          2.38         2.44 o
   5   1   8         12.69         17.31         5.87 o
  -5   2   8        102.81        121.31        11.90 o
  -4   2   8         33.33         19.52         6.94 o
  -3   2   8        196.61        234.65         7.07 o
  -2   2   8        163.04        162.95         4.52 o
  -1   2   8         66.21         77.14         4.39 o
   0   2   8        746.23        746.47        10.53 o
   1   2   8        340.08        317.54         7.42 o
   2   2   8        274.20        303.40         8.36 o
   3   2   8        711.89        672.86        14.16 o
   4   2   8        414.89        461.30        19.05 o
   5   2   8        170.99        155.49         6.83 o
  -5   3   8          1.18          4.37         7.16 o
  -4   3   8         11.40         10.32         4.69 o
  -3   3   8          0.00          8.19         3.86 o
  -2   3   8          1.84         -2.05         2.05 o
  -1   3   8        219.95        239.20         5.06 o
   0   3   8          0.01          3.00         2.34 o
   1   3   8         36.73         41.06         3.29 o
   2   3   8          8.87         12.62         2.93 o
   3   3   8         29.78         30.28         3.72 o
   4   3   8          9.30         10.30         3.57 o
   5   3   8         27.45         42.88        10.91 o
  -5   4   8         75.57         81.35         8.80 o
  -4   4   8        108.76         86.75         8.94 o
  -3   4   8        220.23        227.61        14.81 o
  -2   4   8        241.83        268.83        13.59 o
  -1   4   8        186.39        175.16         5.81 o
   0   4   8        546.55        502.21         8.85 o
   1   4   8         80.13         87.85         4.53 o
   2   4   8        239.09        245.83        12.59 o
   3   4   8        221.32        203.90         9.10 o
   4   4   8         82.30         82.70         6.56 o
  -4   5   8          7.31          2.72         4.35 o
  -3   5   8         60.42         60.16         7.67 o
  -2   5   8         63.43         41.56         4.75 o
  -1   5   8          0.16          3.73         3.09 o
   0   5   8          0.28          4.63         2.89 o
   1   5   8         28.82         27.85         3.88 o
   2   5   8          5.53         -5.20         8.73 o
   3   5   8          6.62         10.08         5.52 o
   4   5   8         30.39         32.67         6.99 o
  -4   6   8        121.38        144.36        11.11 o
  -2   6   8        375.65        427.80        13.32 o
  -1   6   8        442.49        398.60        16.13 o
   0   6   8        218.78        221.05         9.29 o
   1   6   8        474.84        462.38        19.96 o
   2   6   8        860.05        969.26        35.73 o
   3   6   8        315.44        320.61        16.57 o
  -2   7   8         32.92         34.30         8.26 o
  -1   7   8          5.17          6.74         4.66 o
   0   7   8          0.10         -2.72         3.11 o
   1   7   8         10.80         11.32         5.61 o
   2   7   8          3.10         -4.33         5.13 o
   3   7   8         70.91         90.03        11.04 o
  -2   8   8        264.11        210.62        13.69 o
  -1   8   8        347.21        324.82        12.01 o
   0   8   8         34.37         43.36        13.12 o
   1   8   8        145.12        128.37        12.48 o
   2   8   8        156.50        199.03        14.10 o
  -1   9   8          3.50         -0.72         5.21 o
   0   9   8         81.38         67.36         9.48 o
   1   9   8         31.64         14.52         6.56 o
  -1 -10   9          0.04         -0.53         3.83 o
   0 -10   9         48.10         52.98         4.67 o
   1 -10   9          3.86          2.28         5.42 o
  -2  -9   9        215.86        203.02         9.83 o
  -1  -9   9        276.71        264.49        10.63 o
   0  -9   9        477.20        518.05        15.24 o
   1  -9   9        295.39        277.23         9.28 o
   2  -9   9        273.94        269.74        14.94 o
  -3  -8   9          2.19          1.80         4.02 o
  -2  -8   9         66.02         77.04         7.55 o
  -1  -8   9          7.41          8.49         3.79 o
   0  -8   9         41.83         55.75         5.06 o
   1  -8   9          2.64          1.23         2.39 o
   2  -8   9         27.33         28.55         6.51 o
   3  -8   9         12.89         13.72         5.33 o
  -3  -7   9        134.14        118.46        15.76 o
  -2  -7   9        227.70        229.24         9.73 o
  -1  -7   9        166.44        152.55         6.48 o
   0  -7   9        106.16        132.92         5.98 o
   1  -7   9        306.66        261.81         7.62 o
   2  -7   9        375.47        389.22         8.55 o
   3  -7   9        199.35        173.11        11.33 o
  -4  -6   9          0.08         -3.30         3.30 o
  -3  -6   9         10.31         11.33         4.03 o
  -2  -6   9          0.50          5.08         3.56 o
  -1  -6   9         24.43         22.66         3.39 o
   0  -6   9        355.06        415.82        12.71 o
   1  -6   9          6.71         17.46         2.96 o
   2  -6   9          0.21         -1.91         1.91 o
   3  -6   9          0.41         -0.84         4.19 o
   4  -6   9          0.97         -2.58         3.73 o
  -4  -5   9        120.46        129.68         7.92 o
  -3  -5   9        153.48        157.32         8.08 o
  -2  -5   9        438.59        415.69        13.88 o
  -1  -5   9        489.93        454.93        10.97 o
   0  -5   9        150.91        166.81         6.22 o
   1  -5   9        845.01        856.25        22.40 o
   2  -5   9        524.43        484.69        10.56 o
   3  -5   9        235.15        214.10        12.41 o
   4  -5   9          8.95         17.81         3.70 o
  -4  -4   9          5.41          3.14         3.05 o
  -3  -4   9          3.33         -0.40         2.66 o
  -2  -4   9          1.37          2.35         2.61 o
  -1  -4   9          0.11         -1.87         1.87 o
   0  -4   9          0.88          1.22         2.07 o
   1  -4   9        162.25        161.90         4.76 o
   2  -4   9         11.99         13.01         1.94 o
   3  -4   9         17.26         22.80         2.02 o
   4  -4   9         24.88         30.01         5.71 o
  -5  -3   9        108.22         90.28         5.85 o
  -4  -3   9        140.14        143.24        14.72 o
  -3  -3   9        222.06        220.93         7.75 o
  -2  -3   9       1210.97       1355.96        29.35 o
  -1  -3   9        766.83        715.43        12.72 o
   0  -3   9        424.35        424.26         6.87 o
   1  -3   9        373.91        389.57         7.99 o
   2  -3   9        281.27        262.94         6.15 o
   3  -3   9        374.38        382.29        10.35 o
   4  -3   9        276.33        258.96        13.73 o
  -5  -2   9         57.90         50.75         5.20 o
  -4  -2   9          1.22         -1.32         2.55 o
  -3  -2   9          6.77          8.49         2.03 o
  -2  -2   9         19.86         12.72         2.83 o
  -1  -2   9         28.27         25.22         3.20 o
   0  -2   9         47.02         44.68         5.02 o
   1  -2   9         23.82         25.30         2.33 o
   2  -2   9         85.77         87.97         5.12 o
   3  -2   9        196.49        197.10         8.77 o
   4  -2   9         74.39         78.37         8.64 o
   5  -2   9          8.19         10.83         5.10 o
  -5  -1   9         61.67         61.88         5.30 o
  -4  -1   9        282.73        244.86         6.51 o
  -3  -1   9        460.99        456.79        11.03 o
  -2  -1   9        534.67        587.27        15.83 o
  -1  -1   9         49.59         29.48         2.89 o
   0  -1   9        186.75        173.13         5.45 o
   1  -1   9        455.39        476.24         8.42 o
   2  -1   9        764.42        757.01        15.01 o
   3  -1   9        330.35        322.80         8.72 o
   4  -1   9        423.77        424.26        13.72 o
   5  -1   9        125.80        117.65        10.98 o
  -5   0   9         12.13          8.65         5.44 o
  -4   0   9          9.88          8.40         2.26 o
  -3   0   9         48.37         59.93         4.43 o
  -2   0   9         10.60         11.17         2.82 o
  -1   0   9         21.35         17.81         2.54 o
   0   0   9         16.11         23.03         2.80 o
   1   0   9          1.98          3.65         2.13 o
   2   0   9        100.78         77.53         6.46 o
   3   0   9          0.18         -1.25         2.50 o
   4   0   9          0.02          4.65         2.44 o
   5   0   9          2.92          7.03         5.16 o
  -5   1   9         40.18         50.61         5.60 o
  -4   1   9         63.67         76.21         4.64 o
  -3   1   9        271.82        283.42        11.93 o
  -2   1   9        402.13        416.59        10.13 o
  -1   1   9        573.49        629.76        10.27 o
   0   1   9        125.46        109.93         6.97 o
   1   1   9        321.75        373.34        12.32 o
   2   1   9        338.69        302.54         8.60 o
   3   1   9         65.87         71.65         6.60 o
   4   1   9         41.40         22.64         3.30 o
  -5   2   9          7.18          5.71         4.90 o
  -4   2   9         17.35         27.74         6.14 o
  -3   2   9          1.03          5.12         2.66 o
  -2   2   9         35.79         45.62         4.18 o
  -1   2   9        154.75        147.95         5.80 o
   0   2   9         25.80         16.27         2.54 o
   1   2   9         11.76          5.15         2.18 o
   2   2   9         17.15         15.11         3.17 o
   3   2   9         88.45        111.32         6.03 o
   4   2   9          4.58         -1.21         2.66 o
  -4   3   9        173.28        211.58        13.31 o
  -3   3   9        143.69        122.11         8.09 o
  -2   3   9        210.63        205.97         7.00 o
  -1   3   9        718.47        717.55        17.90 o
   0   3   9         27.10         23.62         3.32 o
   1   3   9        169.86        172.05         6.62 o
   2   3   9        415.39        407.79        10.61 o
   3   3   9        363.46        357.81        12.83 o
   4   3   9        234.88        208.89        10.67 o
  -4   4   9          0.17          0.55         4.51 o
  -3   4   9          1.12          8.01         4.05 o
  -2   4   9         61.04         69.80         8.41 o
  -1   4   9         19.84         15.57         3.16 o
   0   4   9        111.25        113.83         6.44 o
   1   4   9         40.30         43.07         5.24 o
   2   4   9        133.38        138.54         9.82 o
   3   4   9         25.05         23.16         5.96 o
   4   4   9          5.03         12.11         5.48 o
  -4   5   9        149.35        141.47        11.29 o
  -3   5   9         17.22         18.71         5.93 o
  -2   5   9        107.79        100.62        10.11 o
  -1   5   9        254.14        281.79        11.07 o
   0   5   9        148.67        164.67         8.19 o
   1   5   9        430.17        479.08        20.87 o
   2   5   9        588.03        580.16        23.57 o
   3   5   9         90.62         69.99         9.06 o
  -2   6   9          3.10         10.65         6.55 o
  -1   6   9          3.96         -1.77         7.59 o
   0   6   9         25.68         19.41         5.82 o
   1   6   9          7.27          8.90         5.42 o
   2   6   9          0.96         -0.11         5.40 o
   3   6   9         31.56         38.35         8.23 o
  -2   7   9        243.23        202.23        13.83 o
  -1   7   9        127.15        158.27        12.41 o
   0   7   9        134.15        155.22        13.57 o
   1   7   9         62.02         50.19         8.79 o
   2   7   9        204.57        164.62        13.29 o
  -1   8   9         20.73         13.00         4.44 o
   0   8   9          2.21          9.32         6.24 o
   1   8   9         32.35         32.44         7.79 o
  -1  -9  10         21.05         23.00         4.90 o
   0  -9  10          0.01         -3.57         3.57 o
   1  -9  10         14.34         16.50         3.67 o
  -2  -8  10         79.62         82.44         7.18 o
  -1  -8  10         91.86        101.59         7.37 o
   0  -8  10        251.77        216.64        16.49 o
   1  -8  10        183.49        174.42         6.55 o
   2  -8  10        112.41        112.47        10.86 o
  -3  -7  10          0.25          3.68        11.50 o
  -2  -7  10          1.22          5.10         3.87 o
  -1  -7  10         26.17         27.56         4.69 o
   0  -7  10          6.54         13.49         3.23 o
   1  -7  10         14.20         27.35         3.55 o
   2  -7  10          0.36         -1.81         4.47 o
   3  -7  10          5.09          3.18         4.76 o
  -3  -6  10        122.04        108.95         7.86 o
  -2  -6  10         67.20         79.21         6.91 o
  -1  -6  10         38.88         46.04         5.37 o
   0  -6  10        438.43        413.02        10.66 o
   1  -6  10        165.31        175.83         6.49 o
   2  -6  10        323.45        360.71         8.97 o
   3  -6  10        199.19        214.75        13.17 o
  -4  -5  10          5.20         13.05         4.43 o
  -3  -5  10         39.36         26.91         4.90 o
  -2  -5  10          3.32          7.68         3.81 o
  -1  -5  10         11.46          8.89         3.91 o
   0  -5  10        139.13        146.31         6.19 o
   1  -5  10          7.60          5.08         3.02 o
   2  -5  10         34.85         51.94         3.98 o
   4  -5  10          0.01         -4.37         4.37 o
  -4  -4  10        108.83        109.10         7.83 o
  -3  -4  10        385.62        377.88        17.64 o
  -2  -4  10        339.00        326.80        15.99 o
  -1  -4  10        418.64        403.72        12.85 o
   0  -4  10        652.47        610.90        16.49 o
   1  -4  10        336.64        321.41        12.74 o
   2  -4  10        434.11        497.41        11.32 o
   3  -4  10        176.46        146.63         5.74 o
   4  -4  10         98.70         98.42         9.86 o
  -4  -3  10          6.45          7.57         3.99 o
  -3  -3  10        112.92         88.08         6.77 o
  -2  -3  10         15.11          9.92         4.27 o
  -1  -3  10         35.49         28.35         4.78 o
   0  -3  10          0.67          1.57         2.66 o
   1  -3  10         46.31         48.96         3.32 o
   2  -3  10          5.13         -0.07         2.35 o
   3  -3  10          0.91          7.85         2.49 o
   4  -3  10         29.28         31.57         6.45 o
  -4  -2  10         95.22         99.09         6.06 o
  -3  -2  10        326.50        304.47         9.09 o
  -2  -2  10        128.54        117.75         5.99 o
  -1  -2  10        117.69        132.49         6.04 o
   0  -2  10        363.01        381.87         8.73 o
   1  -2  10       1148.07       1155.14        18.28 o
   2  -2  10        355.33        365.53         9.53 o
   3  -2  10        124.69        105.72         5.15 o
   4  -2  10        122.61         94.82         9.96 o
  -4  -1  10         38.83         49.10         4.48 o
  -3  -1  10          4.73          0.51         3.35 o
  -2  -1  10          5.35          1.03         2.45 o
  -1  -1  10         77.44         83.14         6.17 o
   0  -1  10        132.09        160.67         6.34 o
   1  -1  10         48.55         46.58         4.12 o
   2  -1  10         13.24         10.93         5.17 o
   3  -1  10          6.09          4.41         2.73 o
   4  -1  10          1.97         -0.40         2.59 o
  -4   0  10         76.85         92.55         5.45 o
  -3   0  10        483.49        450.13        11.25 o
  -2   0  10        740.98        726.49        15.20 o
  -1   0  10         46.88         43.78         4.07 o
   0   0  10        144.03        176.89         6.66 o
   1   0  10        659.30        559.18        16.33 o
   2   0  10        253.29        253.44         8.00 o
   3   0  10         98.43        104.84         6.74 o
   4   0  10         62.59         65.35         5.34 o
  -4   1  10          7.31         11.59         3.15 o
  -3   1  10          7.19         11.24         3.07 o
  -2   1  10        172.31        175.60         6.89 o
  -1   1  10         60.22         58.31         7.08 o
   1   1  10        103.39        111.84         5.75 o
   2   1  10         10.76         15.22         3.71 o
   3   1  10         21.42         14.91         3.28 o
   4   1  10          4.05          6.72         3.10 o
  -4   2  10        108.04        118.62        11.94 o
  -3   2  10        271.50        267.77         9.29 o
  -2   2  10        883.83        858.14        17.15 o
  -1   2  10        151.09        141.83         9.80 o
   0   2  10        267.87        315.01        11.22 o
   1   2  10        227.39        184.96         8.80 o
   2   2  10        307.23        304.31         9.20 o
   3   2  10        200.22        186.38         7.26 o
   4   2  10         91.11        109.61         8.04 o
  -4   3  10         78.11         78.83         9.90 o
  -3   3  10          1.36          4.04         2.85 o
  -2   3  10         91.87         83.83         5.31 o
  -1   3  10         36.91         46.60         5.29 o
   0   3  10          0.37          0.92         6.50 o
   1   3  10         87.92         91.97         7.12 o
   2   3  10        104.05        126.97         8.27 o
   3   3  10         17.67         15.64         4.66 o
  -3   4  10         45.62         44.95         5.62 o
  -2   4  10        173.83        191.20        12.46 o
  -1   4  10        137.64        129.51         6.45 o
   0   4  10        165.03        173.71        12.31 o
   1   4  10        172.56        163.49         8.64 o
   2   4  10        228.11        183.75        16.03 o
   3   4  10        260.01        300.95        16.22 o
  -3   5  10          0.96          3.22         5.24 o
  -2   5  10          0.23         -1.80         4.92 o
  -1   5  10         17.78         31.12         4.98 o
   0   5  10          1.03          4.08         5.03 o
   1   5  10          9.40         23.86         7.01 o
   2   5  10          5.94          3.39         5.66 o
  -2   6  10        121.53        171.21        12.90 o
  -1   6  10        130.43        122.34         8.64 o
   0   6  10          6.73          7.83         6.04 o
   1   6  10        100.78        122.62        11.92 o
   2   6  10         70.56         76.80        10.50 o
  -1   7  10         27.03         27.49         7.28 o
   0   7  10          1.76          1.73         5.63 o
   1   7  10          5.24          6.67         6.00 o
  -1  -8  11         65.59         69.64        12.38 o
   0  -8  11          0.03          0.86         3.66 o
   1  -8  11          0.07          2.07         3.38 o
  -2  -7  11         93.37         86.00        10.65 o
  -1  -7  11        323.97        336.75        13.08 o
   0  -7  11         85.24         80.32         6.64 o
   1  -7  11        177.69        168.69         6.73 o
   2  -7  11        154.18        169.13         6.98 o
  -2  -6  11          0.36         -0.96         3.87 o
  -1  -6  11         35.99         36.40         5.31 o
   0  -6  11          0.09         -3.11         3.11 o
   1  -6  11         45.28         56.20         4.69 o
   2  -6  11          6.35         10.40         3.37 o
  -3  -5  11         42.29         40.38         5.81 o
  -2  -5  11         43.42         34.98         5.32 o
  -1  -5  11        129.43        142.26         7.96 o
   0  -5  11         73.63         68.51         5.60 o
   1  -5  11        469.28        488.64        21.02 o
   2  -5  11        367.12        329.66         9.08 o
   3  -5  11        233.10        238.25        14.74 o
  -3  -4  11          0.06         -4.78         7.42 o
  -2  -4  11         10.37          7.91         4.04 o
  -1  -4  11         17.67         23.47         6.85 o
   0  -4  11         18.88         19.64         4.76 o
   1  -4  11         29.95         19.24         3.44 o
   2  -4  11         15.16          7.70         2.88 o
   3  -4  11         95.18        116.99         9.15 o
  -3  -3  11         80.32         97.72         7.46 o
  -2  -3  11        166.49        147.41         8.08 o
  -1  -3  11        150.30        161.03         9.70 o
   0  -3  11        432.58        428.23        13.49 o
   1  -3  11        254.79        264.92        13.13 o
   2  -3  11         10.27          3.95         2.70 o
   3  -3  11          4.94          5.04         3.05 o
  -4  -2  11          6.28          8.81         4.35 o
  -3  -2  11         33.96         36.05         5.22 o
  -2  -2  11         32.59         39.72         5.32 o
  -1  -2  11          2.41          2.74         8.14 o
   0  -2  11          3.58          4.74         3.64 o
   1  -2  11         13.58          5.87         3.04 o
   2  -2  11          6.30          1.59         2.60 o
   3  -2  11         72.99        103.37         5.55 o
  -4  -1  11        128.35        102.23         9.22 o
  -3  -1  11        477.17        496.04        28.48 o
  -2  -1  11        171.41        161.18         8.24 o
  -1  -1  11         94.64        102.00         8.52 o
   0  -1  11        531.92        509.33        14.91 o
   1  -1  11        618.98        627.67        14.17 o
   2  -1  11        479.63        437.23        11.27 o
   3  -1  11        132.18        125.48         6.19 o
  -4   0  11          1.91         -0.13         5.22 o
  -3   0  11         11.81          3.53         3.15 o
  -2   0  11         52.38         46.67         5.36 o
  -1   0  11         11.33          7.80         5.42 o
   0   0  11         17.79         21.19         4.42 o
   1   0  11         91.09         90.58         6.90 o
   2   0  11        137.47        121.80         7.39 o
   3   0  11          4.97          3.26         2.92 o
  -3   1  11        256.69        291.39         9.12 o
  -2   1  11         42.43         44.48         4.43 o
  -1   1  11        280.66        276.95        18.09 o
   0   1  11        283.16        256.74        10.30 o
   1   1  11        369.32        408.61        13.39 o
   2   1  11        443.47        480.68        23.93 o
   3   1  11        178.30        191.75         9.16 o
  -3   2  11          4.53          5.68         3.14 o
  -2   2  11         66.17         81.04         5.52 o
  -1   2  11          4.44         -1.39         3.44 o
   0   2  11         14.55          7.12         4.06 o
   1   2  11          0.12          5.40         6.04 o
   2   2  11          0.44          2.05         3.76 o
   3   2  11         28.68         14.02         5.06 o
  -3   3  11        185.69        173.10         9.39 o
  -2   3  11        125.79        152.46        11.23 o
  -1   3  11        304.29        294.58        16.99 o
   0   3  11         83.20         68.07         6.77 o
   1   3  11         26.50         20.37         4.79 o
   2   3  11         96.04        143.77         9.72 o
   3   3  11         53.79         46.38         6.15 o
  -2   4  11          1.07          3.81         3.91 o
  -1   4  11          0.51          0.15         3.82 o
   0   4  11          1.46          1.79         3.83 o
   1   4  11          4.40          0.68         4.34 o
   2   4  11         30.55         19.19         4.93 o
  -2   5  11        183.97        195.31        13.66 o
  -1   5  11         57.39         64.28         9.36 o
   0   5  11        174.80        177.09        13.16 o
   1   5  11        227.29        218.27        15.04 o
  -1  -6  12          8.91          7.87         4.35 o
   0  -6  12        199.07        204.25         9.83 o
   1  -6  12        174.30        191.96         9.03 o
  -2  -5  12          2.67          8.20         4.61 o
  -1  -5  12          0.02         -0.82         3.77 o
   0  -5  12        121.55        111.90         8.75 o
   1  -5  12         48.51         46.19         5.51 o
   2  -5  12          5.53          5.44         3.53 o
  -2  -4  12        141.03        177.99        12.71 o
  -1  -4  12        170.73        132.95        17.09 o
   0  -4  12        185.93        186.95         9.22 o
   1  -4  12        179.34        174.60         8.67 o
   2  -4  12         55.52         59.65         4.91 o
  -3  -3  12         33.30         27.72         7.66 o
  -2  -3  12         11.71          5.25         4.21 o
  -1  -3  12         23.03         29.51         5.25 o
   0  -3  12          3.49         -2.65         6.69 o
   1  -3  12          1.12         -3.79         6.08 o
   2  -3  12          1.72          4.58         3.18 o
  -3  -2  12         80.49         88.55         7.53 o
  -2  -2  12         64.89         63.14         6.66 o
  -1  -2  12        118.70        121.60        14.42 o
   0  -2  12         87.46         83.91        14.94 o
   1  -2  12        265.35        279.06        10.92 o
   2  -2  12         83.74         75.57         6.55 o
  -3  -1  12         42.36         44.92         8.83 o
  -2  -1  12          4.84          3.72         3.93 o
  -1  -1  12         32.56         26.11         6.49 o
   0  -1  12          0.02          0.89         6.34 o
   1  -1  12          3.68         -3.26         3.47 o
   2  -1  12          0.28          3.19         3.85 o
  -3   0  12          1.28          0.58         4.01 o
  -2   0  12        156.67        158.44         8.59 o
  -1   0  12        245.23        257.27        10.73 o
   0   0  12        232.76        219.45         9.99 o
   1   0  12        271.54        287.45        11.35 o
   2   0  12        167.98        181.92         9.11 o
  -2   1  12         12.95         18.60         4.74 o
  -1   1  12          0.29         -1.04         3.67 o
   0   1  12          7.60         15.03         4.61 o
   1   1  12          4.89          0.64         4.95 o
   2   1  12         10.99         17.09         4.91 o
  -2   2  12        140.21        114.29        18.87 o
  -1   2  12        210.88        208.09         9.66 o
   0   2  12        224.23        231.63        10.43 o
   1   2  12        126.97        144.33         9.40 o
   2   2  12         73.38         63.58         7.00 o
  -2   3  12          7.99          3.83         4.19 o
  -1   3  12         13.82         21.89         5.15 o
   0   3  12          0.99         -3.84         3.84 o
   1   3  12          7.99         11.98         5.02 o
  -1   4  12        145.95        169.54        13.72 o
   0   4  12        253.80        267.80        18.97 o
   0  -4  13         32.33         25.20         8.17 o
  -1  -3  13         72.72         79.09         7.41 o
   0  -3  13        224.98        257.58        13.09 o
   1  -3  13        104.59         94.22         7.82 o
  -1  -2  13          5.34          4.93         4.50 o
   0  -2  13          0.04          3.74         4.50 o
   1  -2  13         30.78         27.21         5.14 o
  -1  -1  13         72.35         76.33         7.48 o
   0  -1  13         63.33         82.86         8.62 o
   1  -1  13          3.18          4.52         4.28 o
  -1   0  13         24.91         26.83         5.41 o
   0   0  13         13.45          7.86         4.89 o
   1   0  13          7.28          4.48         7.38 o
   0   1  13        277.43        289.93        22.60 o
                                                
